# Supplementary material for: EMG-assessed paratonia: A novel approach to investigating motor response inhibition in healthy subjects
Source: PLoS One. 2024 Dec 18;19(12):e0315274. doi: 10.1371/journal.pone.0315274 (PMC11654976; doi:10.1371/journal.pone.0315274)
Supplement: S1 Dataset — (XLSX) [file pone.0315274.s001.xlsx]

## Sheet: SEDENTARI TB
LIN 100 SEDENTARI TB 1	LIN 100 SEDENTARI TB 2	LIN 100 SEDENTARI TB 3	LIN 100 SEDENTARI TB 4	LIN 100 SEDENTARI TB 5	LIN 100 SEDENTARI TB 6	LIN 100 SEDENTARI TB 7	LIN 100 SEDENTARI TB 8	LIN 100 SEDENTARI TB 9	LIN 100 SEDENTARI TB 10	LIN 100 SEDENTARI TB 11	LIN 100 SEDENTARI TB 12	LIN 100 SEDENTARI TB 13	LIN 100 SEDENTARI TB 14	LIN 100 SEDENTARI TB 15	LIN 100 SEDENTARI TB 16	LIN 100 SEDENTARI TB 17	LIN 100 SEDENTARI TB 18	LIN 100 SEDENTARI TB 19	LIN 100 SEDENTARI TB 20	LIN 100 SEDENTARI TB 21	LIN 100 SEDENTARI TB 22	LIN 100 SEDENTARI TB 23	LIN 100 SEDENTARI TB 24	LIN 100 SEDENTARI TB 25	LIN 100 SEDENTARI TB 26	LIN 100 SEDENTARI TB 27	LIN 100 SEDENTARI TB 28	LIN 100 SEDENTARI TB 29	LIN 100 SEDENTARI TB 30	LIN 100 SEDENTARI TB 31	LIN 100 SEDENTARI TB 32	LIN 100 SEDENTARI TB 33	LIN 100 SEDENTARI TB 34	LIN 100 SEDENTARI TB 35	LIN 100 SEDENTARI TB 36	LIN 100 SEDENTARI TB 37	LIN 100 SEDENTARI TB 38	LIN 100 SEDENTARI TB 39	LIN 100 SEDENTARI TB 40
0.0795397	0.0576654	0.144284	0.905461	0.00243074	0.169359	0.36585	0.25498	0.0368429	0.00971041	0.126122	0.169359	0.0233033	0.630134	0.313419	0.336899	0.239403	0.104305	0.66224	0.480511	0.361762	1.04073	0.128154	0.69292	1.02009	1.06814	0.67396	0.198051	0.334462	0.113151	0.296453	0.762417	0.802829	0.262336	0.562814	0.19125	0.625042	1.59161	0.495514	0.317878
0.0416725	0.052947	0.14087	0.729569	0.0214672	0.16868	0.353071	0.242104	0.0435511	0.0157038	0.130906	0.16868	0.0125529	0.634961	0.314403	0.349586	0.245566	0.12244	0.632417	0.481418	0.324798	0.99859	0.198186	0.640144	1.26926	1.00206	0.657596	0.173695	0.319423	0.0870234	0.28181	0.780231	0.778232	0.250874	0.554535	0.180965	0.616761	1.61506	0.459382	0.320578
0.0143447	0.0527712	0.134666	0.581187	0.0680869	0.16824	0.341708	0.230755	0.0513826	0.0238693	0.140971	0.16824	0.00548873	0.63819	0.311412	0.361152	0.25345	0.137689	0.607922	0.484285	0.293618	0.956607	0.281066	0.582727	1.5367	0.92801	0.639292	0.150846	0.303581	0.0635947	0.268247	0.795594	0.755251	0.238009	0.54737	0.173047	0.610194	1.61295	0.420636	0.322727
0.00243074	0.0588082	0.126085	0.468831	0.146596	0.169717	0.332378	0.221278	0.0582024	0.0342252	0.155025	0.169717	0.00243074	0.639905	0.304191	0.370382	0.261107	0.148373	0.589597	0.488647	0.267726	0.916841	0.374917	0.520496	1.8204	0.848653	0.618922	0.130362	0.287733	0.0432581	0.255724	0.807546	0.733922	0.223715	0.541158	0.167449	0.605066	1.58357	0.38006	0.324076
0.0102462	0.0734556	0.117131	0.396078	0.260001	0.17292	0.325654	0.213498	0.0627058	0.0457878	0.171613	0.17292	0.0038151	0.640053	0.293994	0.376843	0.266805	0.153518	0.576182	0.494312	0.246384	0.881138	0.477216	0.454216	2.11785	0.766959	0.595992	0.112705	0.272585	0.0264513	0.244247	0.815383	0.714331	0.2083	0.535634	0.163841	0.601385	1.52669	0.338453	0.324607
0.0418988	0.0994229	0.109371	0.358786	0.4095	0.177034	0.32193	0.207092	0.0645225	0.0579548	0.18995	0.177034	0.00963988	0.638549	0.283254	0.380315	0.269799	0.153082	0.564277	0.501259	0.229357	0.851111	0.584793	0.385074	2.42608	0.68597	0.571012	0.0978836	0.258714	0.0135984	0.234192	0.818697	0.696485	0.192013	0.530523	0.161753	0.599541	1.44362	0.296795	0.32444
0.100792	0.138485	0.105297	0.337475	0.594009	0.180175	0.321322	0.201417	0.0641286	0.0713782	0.209377	0.180175	0.0196708	0.635598	0.273935	0.380467	0.269693	0.147709	0.551684	0.509533	0.21668	0.827817	0.694048	0.314544	2.74165	0.608735	0.546022	0.0856222	0.24655	0.00533259	0.226023	0.817358	0.680085	0.175232	0.525626	0.160867	0.600001	1.33753	0.256051	0.323722
0.189152	0.191634	0.106835	0.316864	0.809939	0.179773	0.323603	0.195607	0.0627408	0.0860337	0.22941	0.179773	0.0330135	0.631495	0.267949	0.376857	0.267075	0.137726	0.537888	0.519354	0.207543	0.811313	0.80118	0.244933	3.06081	0.538269	0.522859	0.0753203	0.236191	0.00243074	0.220029	0.811399	0.664584	0.158555	0.521069	0.160794	0.603202	1.21353	0.217036	0.322644
0.307596	0.25946	0.114244	0.293614	1.05069	0.173824	0.328293	0.188835	0.0613101	0.100897	0.248659	0.173824	0.0478921	0.626127	0.265959	0.369684	0.263281	0.123378	0.522944	0.531004	0.200541	0.800494	0.902394	0.17881	3.37952	0.477487	0.502625	0.066579	0.227362	0.00569245	0.216418	0.800885	0.64947	0.142765	0.517146	0.161018	0.609475	1.0782	0.180424	0.321279
0.455383	0.342405	0.126371	0.26738	1.30672	0.162234	0.335061	0.180688	0.0596933	0.114194	0.264138	0.162234	0.0633037	0.61973	0.266655	0.359814	0.260013	0.105533	0.507319	0.544477	0.194428	0.793099	0.993692	0.11897	3.69351	0.428606	0.485679	0.0595476	0.219752	0.0158468	0.215167	0.7859	0.634421	0.128557	0.514005	0.16105	0.619114	0.93924	0.146779	0.319548
0.62986	0.439743	0.140751	0.237545	1.56614	0.146344	0.343106	0.171185	0.0572491	0.123206	0.272647	0.146344	0.0789473	0.612848	0.267124	0.348186	0.2589	0.0855071	0.49195	0.559477	0.18872	0.786723	1.07088	0.0685031	3.9982	0.392991	0.472279	0.0546513	0.213077	0.0335374	0.216001	0.766764	0.619502	0.116389	0.511828	0.160329	0.632418	0.80508	0.116657	0.317473
0.825173	0.549655	0.154153	0.202566	1.81592	0.129285	0.351349	0.160923	0.0529932	0.125983	0.271766	0.129285	0.0942263	0.607088	0.264267	0.335058	0.259827	0.0647095	0.478019	0.575559	0.183226	0.779894	1.12989	0.0305228	4.28891	0.372254	0.462307	0.0522517	0.206886	0.0593313	0.218377	0.744158	0.605043	0.106762	0.511121	0.15846	0.649563	0.684078	0.090576	0.315196
1.03237	0.66936	0.163566	0.161242	2.04207	0.11404	0.359195	0.150871	0.0477143	0.122675	0.261687	0.11404	0.108454	0.603988	0.256662	0.3212	0.261159	0.0443738	0.465971	0.592328	0.178261	0.771347	1.16738	0.00782264	4.56087	0.36851	0.454561	0.0524177	0.200697	0.0936762	0.221459	0.719018	0.591513	0.100058	0.512435	0.155273	0.670527	0.583428	0.0687059	0.312866
1.24052	0.79458	0.165834	0.115692	2.23053	0.10225	0.366192	0.141947	0.0442035	0.114783	0.243981	0.10225	0.120699	0.603775	0.245156	0.307959	0.26166	0.0260079	0.455344	0.609429	0.174043	0.760257	1.18115	0.00243074	4.80929	0.383408	0.448721	0.0550413	0.193882	0.136892	0.224549	0.692494	0.579417	0.0964798	0.516313	0.150832	0.695172	0.508042	0.0509335	0.310574
1.43738	0.920221	0.159182	0.0706908	2.36832	0.0944853	0.372163	0.134763	0.0443492	0.104828	0.22138	0.0944853	0.129718	0.605869	0.231934	0.29607	0.26053	0.0115647	0.445758	0.626419	0.17024	0.74659	1.17087	0.0157836	5.02946	0.418621	0.44511	0.0601784	0.185995	0.189139	0.226969	0.665974	0.569303	0.0958817	0.523164	0.145374	0.723453	0.459352	0.03695	0.30842
1.61032	1.0403	0.142188	0.0322401	2.44494	0.0917735	0.376901	0.129586	0.0478702	0.094979	0.197034	0.0917735	0.134685	0.609872	0.219396	0.286003	0.256429	0.00315537	0.437069	0.642676	0.166753	0.730602	1.1383	0.0492423	5.2171	0.475851	0.443429	0.0681836	0.176746	0.2503	0.22806	0.640837	0.561751	0.0977136	0.533218	0.139063	0.755248	0.433983	0.0261315	0.306596
1.74751	1.14767	0.115201	0.00703285	2.45403	0.0941509	0.3806	0.12659	0.0536495	0.0859457	0.17335	0.0941509	0.135182	0.615288	0.209023	0.278952	0.248818	0.00243074	0.429343	0.657564	0.163754	0.712769	1.08701	0.104555	5.36841	0.556103	0.44349	0.0793899	0.165937	0.319912	0.226983	0.618274	0.557254	0.101056	0.546544	0.131998	0.790237	0.424171	0.0178553	0.305426
1.83995	1.23516	0.0821105	0.00243074	2.39409	0.100374	0.383548	0.126051	0.0604875	0.0775655	0.153035	0.100374	0.131782	0.621703	0.201925	0.275275	0.238718	0.00979384	0.422766	0.670744	0.161428	0.693635	1.02221	0.183352	5.48027	0.659308	0.444926	0.0938683	0.153662	0.39728	0.223159	0.599276	0.556254	0.104773	0.563085	0.124522	0.827969	0.422491	0.0116586	0.305274
1.88275	1.29674	0.0482509	0.0257113	2.26961	0.108274	0.385764	0.127985	0.0669126	0.0702368	0.138018	0.108274	0.125613	0.628554	0.198279	0.27469	0.227798	0.0239174	0.417765	0.682097	0.159791	0.673694	0.950418	0.286692	5.55056	0.784333	0.447326	0.111453	0.140413	0.481417	0.216267	0.584587	0.559015	0.108198	0.582664	0.11718	0.867847	0.424006	0.00721906	0.306351
1.87653	1.32866	0.0194573	0.0836398	2.09135	0.115154	0.387235	0.132519	0.0720899	0.0643318	0.129276	0.115154	0.118558	0.635745	0.197106	0.277095	0.217247	0.0427492	0.415028	0.691539	0.158449	0.65344	0.879078	0.415192	5.57818	0.929519	0.450639	0.131908	0.126835	0.570888	0.206116	0.574555	0.565725	0.110994	0.605017	0.110483	0.909248	0.424794	0.00421104	0.308669
1.82793	1.33054	0.00243074	0.18219	1.87576	0.118114	0.387797	0.139779	0.0750959	0.0598853	0.126334	0.118114	0.112374	0.643207	0.197604	0.281889	0.208135	0.0651148	0.414948	0.698988	0.15666	0.633201	0.815863	0.569193	5.56284	1.09275	0.454384	0.154854	0.113571	0.663864	0.192713	0.569239	0.576628	0.112777	0.629862	0.104924	0.951269	0.42377	0.00255177	0.312116
1.74918	1.30584	0.00541653	0.325199	1.64454	0.115743	0.387347	0.149611	0.0735324	0.0568632	0.127724	0.115743	0.10805	0.65093	0.198243	0.28825	0.201505	0.0897435	0.417647	0.70448	0.153664	0.613241	0.768099	0.748499	5.50511	1.27149	0.457875	0.180019	0.101315	0.758258	0.176241	0.568471	0.592033	0.113484	0.65669	0.10109	0.992749	0.421209	0.00243074	0.316613
1.65758	1.2619	0.0383796	0.513659	1.42288	0.108711	0.385816	0.161476	0.0655129	0.0556399	0.131393	0.108711	0.105399	0.659234	0.197417	0.2958	0.198282	0.115033	0.423023	0.708	0.148966	0.593935	0.741667	0.952441	5.40631	1.46294	0.460119	0.207271	0.0908776	0.851949	0.156953	0.571813	0.612151	0.113437	0.685062	0.0997203	1.03234	0.41765	0.00407852	0.322196
1.57462	1.2093	0.109881	0.745238	1.23481	0.098834	0.383146	0.174534	0.0527295	0.0567953	0.135009	0.098834	0.103826	0.668375	0.194484	0.303546	0.197686	0.139578	0.430184	0.709527	0.142774	0.575661	0.740334	1.17983	5.2684	1.66359	0.459943	0.236204	0.0831977	0.94282	0.135328	0.578756	0.637114	0.113227	0.714703	0.101491	1.06866	0.414142	0.00777536	0.328973
1.52179	1.15956	0.225016	1.01371	1.09913	0.0879348	0.37936	0.187647	0.0386938	0.0604938	0.136463	0.0879348	0.103202	0.678072	0.189707	0.310414	0.198115	0.162048	0.438203	0.709039	0.135705	0.558669	0.763714	1.42871	5.09413	1.86949	0.456664	0.266145	0.079133	1.02869	0.112135	0.588517	0.667013	0.113652	0.745547	0.106933	1.10064	0.411864	0.0137892	0.337078
1.51337	1.12234	0.383603	1.30943	1.02545	0.0773077	0.374739	0.199742	0.026463	0.0668623	0.136002	0.0773077	0.103406	0.686838	0.183362	0.315175	0.197989	0.181119	0.446326	0.706411	0.128568	0.543058	0.80558	1.69637	4.88713	2.07642	0.450465	0.296237	0.0792944	1.1073	0.0882856	0.600464	0.701923	0.115407	0.777457	0.116483	1.12734	0.411936	0.022243	0.34659
1.55157	1.10345	0.580408	1.6202	1.01089	0.0677782	0.370056	0.210028	0.0173593	0.0766616	0.134447	0.0677782	0.10409	0.692556	0.175525	0.317614	0.196595	0.195573	0.4541	0.701545	0.122314	0.529092	0.858148	1.97932	4.65147	2.27971	0.441768	0.325741	0.0838394	1.17636	0.0648891	0.614088	0.74188	0.118993	0.809892	0.130602	1.14789	0.41527	0.0330344	0.357411
1.62122	1.10408	0.804877	1.93206	1.04928	0.059814	0.366359	0.2178	0.0120554	0.0897984	0.13238	0.059814	0.105293	0.693457	0.166308	0.317722	0.193806	0.20448	0.461371	0.694491	0.11759	0.517111	0.915862	2.27336	4.39225	2.47462	0.430988	0.354003	0.0924897	1.23373	0.0432781	0.629124	0.786728	0.124925	0.842184	0.149638	1.16163	0.422445	0.0461522	0.369119
1.69778	1.11669	1.04169	2.22975	1.13622	0.0538068	0.364247	0.222572	0.0110687	0.10496	0.129646	0.0538068	0.106097	0.688682	0.156695	0.316269	0.190772	0.207245	0.468233	0.685248	0.114542	0.507312	0.973296	2.57359	4.11586	2.65648	0.41868	0.380222	0.10462	1.27753	0.0247959	0.645416	0.836046	0.133588	0.873628	0.17364	1.16799	0.433727	0.0616568	0.381054
1.76443	1.13255	1.27225	2.49844	1.26496	0.0501457	0.36385	0.224259	0.0135968	0.119482	0.125582	0.0501457	0.105423	0.678569	0.148743	0.314428	0.189531	0.203914	0.475172	0.673608	0.113471	0.49971	1.02866	2.87472	3.82908	2.82073	0.404765	0.403555	0.119357	1.30614	0.0108066	0.662784	0.889275	0.145274	0.903532	0.202637	1.1664	0.449065	0.0794334	0.392554
1.80995	1.14972	1.47541	2.7255	1.42602	0.0480004	0.364799	0.222847	0.0180815	0.130011	0.119876	0.0480004	0.103465	0.664682	0.143885	0.31281	0.191298	0.195038	0.482559	0.659427	0.115006	0.494095	1.08156	3.17119	3.53779	2.96321	0.38838	0.423334	0.135895	1.3184	0.00284053	0.681036	0.945866	0.160356	0.931258	0.236601	1.15645	0.46786	0.0991571	0.402977
1.8164	1.17151	1.63031	2.90131	1.61533	0.0466592	0.366363	0.218473	0.0233223	0.134715	0.112438	0.0466592	0.100194	0.649815	0.143504	0.311202	0.196204	0.181627	0.490526	0.64285	0.119462	0.490082	1.13108	3.45732	3.24668	3.08032	0.3687	0.439004	0.153571	1.31353	0.00243074	0.700008	1.00514	0.178989	0.956123	0.275349	1.13813	0.488856	0.120402	0.411789
1.76935	1.20007	1.72054	3.02012	1.83026	0.045981	0.367747	0.211445	0.0289469	0.133641	0.103115	0.045981	0.0956058	0.637256	0.148512	0.309407	0.203544	0.164793	0.498933	0.62424	0.127049	0.487086	1.17581	3.72764	2.96043	3.16911	0.345527	0.449966	0.171981	1.29106	0.0109788	0.719619	1.06615	0.201078	0.977406	0.318679	1.11175	0.510367	0.142616	0.418461
1.66735	1.23769	1.73993	3.08014	2.06856	0.0449778	0.368716	0.202288	0.0349378	0.127615	0.0926838	0.0449778	0.0903222	0.62869	0.158131	0.307149	0.212438	0.146238	0.507302	0.604132	0.137437	0.484697	1.214	3.97729	2.68405	3.22749	0.319894	0.455555	0.190712	1.25103	0.0295764	0.739744	1.12771	0.226442	0.994254	0.36618	1.0778	0.531025	0.165345	0.422374
1.52002	1.28876	1.69411	3.08236	2.32791	0.0433256	0.369505	0.191809	0.0411754	0.11833	0.0825379	0.0433256	0.0842794	0.624675	0.170869	0.303735	0.222479	0.128216	0.515202	0.583245	0.149565	0.483058	1.24364	4.20203	2.42129	3.25431	0.29333	0.455177	0.209392	1.19414	0.0588335	0.760247	1.18839	0.254704	1.00583	0.41709	1.03712	0.550594	0.188078	0.422943
1.34341	1.35817	1.59948	3.02961	2.60329	0.0420792	0.370445	0.180965	0.047477	0.107744	0.0745485	0.0420792	0.0778268	0.625064	0.18496	0.298719	0.234031	0.11231	0.522008	0.562437	0.161677	0.482477	1.26301	4.39871	2.17479	3.24984	0.267451	0.448358	0.227767	1.12174	0.0989654	0.781037	1.24676	0.28502	1.01148	0.470366	0.991041	0.569462	0.210297	0.419738
1.15833	1.44855	1.48558	2.93056	2.88717	0.0429206	0.371742	0.170546	0.0539285	0.0978564	0.0697236	0.0429206	0.0714837	0.628645	0.19861	0.293436	0.247166	0.0992595	0.527076	0.542585	0.17201	0.483222	1.26967	4.56561	1.94618	3.21556	0.244135	0.43486	0.245727	1.03588	0.149927	0.802089	1.30142	0.316376	1.01078	0.524722	0.94133	0.588	0.231325	0.412563
0.989038	1.55815	1.39221	2.79946	3.17042	0.0465116	0.373476	0.161116	0.0610667	0.0903653	0.0686968	0.0465116	0.0656103	0.632855	0.210757	0.289575	0.260872	0.0894348	0.530108	0.524479	0.17918	0.48561	1.26052	4.70224	1.73485	3.15401	0.22566	0.414961	0.26331	0.939345	0.211335	0.823394	1.351	0.347932	1.00324	0.578962	0.889958	0.606345	0.25037	0.401431
0.857741	1.67781	1.35596	2.6483	3.44155	0.0523797	0.375852	0.153033	0.0680499	0.0862339	0.0702267	0.0523797	0.0593778	0.635847	0.220684	0.287607	0.273277	0.0823189	0.530964	0.508819	0.182313	0.489975	1.23463	4.8093	1.53939	3.0689	0.214198	0.389253	0.280665	0.835424	0.282445	0.844903	1.3942	0.379202	0.988264	0.631918	0.839115	0.624485	0.266744	0.38659
0.780078	1.79335	1.39068	2.48198	3.68718	0.060668	0.378959	0.146443	0.073839	0.0843564	0.0737903	0.060668	0.0518614	0.636665	0.227811	0.287658	0.282046	0.0771305	0.529685	0.496366	0.180936	0.4966	1.19258	4.88863	1.36005	2.96492	0.211576	0.358773	0.298069	0.727783	0.362012	0.866578	1.42993	0.410078	0.965483	0.682323	0.791015	0.642715	0.279851	0.368621
0.76061	1.8977	1.48263	2.3091	3.89523	0.071077	0.382569	0.141549	0.0788018	0.083134	0.0801246	0.071077	0.0427383	0.63539	0.232326	0.288666	0.285529	0.0736682	0.52647	0.487956	0.174942	0.505743	1.13708	4.94278	1.19655	2.84719	0.219324	0.325122	0.31572	0.620476	0.448679	0.888346	1.45725	0.44049	0.934918	0.728843	0.747697	0.661816	0.289251	0.34832
0.793762	1.9911	1.60359	2.14692	4.05561	0.0817848	0.386216	0.13823	0.0825678	0.0807058	0.0901128	0.0817848	0.0323835	0.632278	0.234552	0.28916	0.283128	0.0722997	0.521891	0.484173	0.164628	0.51762	1.07191	4.97457	1.04784	2.72082	0.238836	0.290472	0.333745	0.517867	0.541174	0.910109	1.47545	0.470367	0.89701	0.770325	0.710748	0.682756	0.294693	0.326613
0.859736	2.07555	1.74494	2.01527	4.1649	0.0910468	0.3894	0.136447	0.0841464	0.0768433	0.10398	0.0910468	0.0220355	0.628087	0.234495	0.287605	0.275714	0.0729816	0.516549	0.485274	0.150499	0.532386	1.00141	4.98657	0.914487	2.58981	0.270851	0.257431	0.352398	0.424451	0.638039	0.931764	1.48413	0.49954	0.852366	0.805726	0.681095	0.706648	0.295955	0.304625
0.941351	2.15577	1.90358	1.93217	4.22586	0.0983068	0.39183	0.136388	0.082272	0.0737156	0.120934	0.0983068	0.0130314	0.623502	0.233254	0.283612	0.264671	0.0748024	0.511245	0.49121	0.133341	0.550042	0.929972	4.98017	0.798399	2.45587	0.315474	0.228924	0.372045	0.344426	0.737633	0.953159	1.48314	0.527622	0.80185	0.834023	0.659101	0.734547	0.292802	0.283734
1.03317	2.23827	2.05777	1.91007	4.24351	0.102636	0.39318	0.137997	0.0768602	0.0731118	0.13948	0.102636	0.00653642	0.618549	0.232371	0.277092	0.251705	0.077122	0.50685	0.502036	0.114297	0.570349	0.860982	4.95615	0.700253	2.31807	0.3723	0.208066	0.393075	0.281326	0.838056	0.974019	1.47244	0.553987	0.746928	0.854134	0.644316	0.767275	0.285224	0.265389
1.13418	2.33049	2.18184	1.94206	4.22244	0.102944	0.393319	0.14097	0.0687283	0.0747899	0.157944	0.102944	0.00332844	0.613457	0.232738	0.268719	0.237884	0.0790381	0.503709	0.518103	0.0948027	0.592829	0.79579	4.91633	0.618639	2.17605	0.440237	0.197984	0.41586	0.237533	0.937149	0.993973	1.45217	0.577894	0.689896	0.864885	0.635668	0.804896	0.273499	0.251164
1.2425	2.44057	2.26106	2.01049	4.16898	0.0998575	0.392323	0.144908	0.059431	0.0782081	0.174278	0.0998575	0.00368894	0.608874	0.234966	0.259746	0.224645	0.0797564	0.501772	0.539772	0.0761535	0.616778	0.731958	4.86164	0.551155	2.03023	0.517435	0.202112	0.44075	0.213847	1.03236	1.01261	1.42276	0.598741	0.633469	0.865179	0.632534	0.846799	0.258077	0.242738
1.35504	2.57262	2.29913	2.11216	4.09147	0.0950638	0.390557	0.149299	0.0505488	0.0830435	0.186536	0.0950638	0.00816002	0.605209	0.238962	0.251494	0.213957	0.0794488	0.501076	0.567142	0.0591768	0.641465	0.664423	4.79237	0.496794	1.88011	0.601105	0.224158	0.468089	0.20979	1.12078	1.02961	1.38481	0.616323	0.580548	0.854628	0.634884	0.892465	0.239629	0.241784
1.46846	2.72043	2.31154	2.25274	4.00015	0.0903627	0.388549	0.153476	0.0435855	0.0894796	0.193125	0.0903627	0.0169362	0.602828	0.24427	0.245807	0.206799	0.0783874	0.502008	0.599934	0.0439389	0.666277	0.591407	4.70821	0.454929	1.72788	0.688022	0.267521	0.498136	0.225013	1.19945	1.04456	1.33923	0.630734	0.533961	0.833795	0.642479	0.941147	0.219138	0.249888
1.57697	2.86874	2.32292	2.42673	3.91406	0.0871688	0.386788	0.156606	0.0400678	0.0972759	0.193678	0.0871688	0.0301036	0.60222	0.249573	0.244204	0.203132	0.0768337	0.504348	0.637665	0.0303601	0.690695	0.513875	4.60548	0.423675	1.57919	0.774608	0.335277	0.531288	0.258759	1.26557	1.05689	1.28733	0.642158	0.496165	0.803831	0.654611	0.991689	0.197915	0.268399
1.67493	3.00272	2.35843	2.62671	3.85482	0.0853231	0.385712	0.158087	0.0400093	0.105573	0.188359	0.0853231	0.0471734	0.603916	0.253849	0.246666	0.202542	0.0753886	0.507631	0.679919	0.0187761	0.714263	0.433211	4.48137	0.400787	1.43984	0.856894	0.430115	0.567837	0.30954	1.31662	1.06614	1.23073	0.650948	0.469348	0.766127	0.670379	1.0425	0.177518	0.298181
1.7604	3.11055	2.42272	2.85131	3.83587	0.084206	0.385542	0.157801	0.0430166	0.11378	0.178354	0.084206	0.0661951	0.608187	0.257069	0.252526	0.204332	0.0741446	0.51164	0.726099	0.00973799	0.736578	0.353034	4.33663	0.384056	1.31399	0.930754	0.55397	0.60792	0.375015	1.35066	1.07238	1.17131	0.657401	0.455457	0.722027	0.689113	1.09117	0.159649	0.339572
1.83319	3.18546	2.48348	3.0937	3.85864	0.0840851	0.385965	0.156086	0.0482063	0.120764	0.165875	0.0840851	0.0842029	0.614656	0.259776	0.261177	0.207609	0.0725622	0.516388	0.775538	0.00414472	0.757263	0.277225	4.17217	0.371139	1.20296	0.992283	0.707825	0.651432	0.453139	1.36665	1.07646	1.1111	0.661474	0.456413	0.672765	0.710479	1.13457	0.146073	0.392364
1.89299	3.22771	2.49893	3.33485	3.90733	0.085768	0.386375	0.153346	0.0537426	0.125603	0.153042	0.085768	0.0990337	0.62243	0.262585	0.271179	0.213264	0.0701417	0.521759	0.827543	0.00243074	0.775934	0.208691	3.99251	0.360163	1.10519	1.03787	0.891346	0.698084	0.542649	1.36433	1.07993	1.05254	0.663191	0.474217	0.619374	0.734279	1.16892	0.138487	0.455609
1.94045	3.24279	2.44587	3.54346	3.94773	0.088622	0.386176	0.150079	0.0578796	0.127162	0.142071	0.088622	0.110076	0.630729	0.26597	0.281185	0.222287	0.0666	0.527364	0.88162	0.00456395	0.792283	0.150201	3.80525	0.348924	1.01882	1.06452	1.10256	0.747436	0.642104	1.34419	1.08476	0.998662	0.66315	0.510753	0.562717	0.760291	1.19016	0.138419	0.527756
1.98154	3.24194	2.32839	3.69172	3.95301	0.0920018	0.385062	0.146643	0.0596528	0.124399	0.133883	0.0920018	0.117052	0.638458	0.269718	0.290044	0.233737	0.0616318	0.532926	0.937223	0.0104594	0.805985	0.103327	3.61653	0.335486	0.944137	1.07013	1.33782	0.799075	0.750428	1.30784	1.09333	0.952924	0.662584	0.567635	0.503759	0.788078	1.19491	0.147226	0.606934
2.02574	3.23782	2.17021	3.76889	3.92316	0.0942615	0.382701	0.143003	0.0579811	0.117537	0.128274	0.0942615	0.120306	0.644692	0.272846	0.296475	0.245531	0.055647	0.538402	0.993593	0.0198059	0.816749	0.0679256	3.42837	0.318961	0.882207	1.05361	1.59284	0.852937	0.866644	1.2584	1.10854	0.918809	0.663387	0.645711	0.443947	0.817204	1.18128	0.165865	0.691176
2.08372	3.24393	2.00609	3.77479	3.87087	0.0934243	0.37902	0.139254	0.0523911	0.107948	0.124435	0.0934243	0.121039	0.649289	0.273853	0.29888	0.255388	0.0493173	0.544072	1.04971	0.0324678	0.824418	0.0421362	3.2397	0.29933	0.83302	1.01561	1.86352	0.909568	0.989644	1.20027	1.13374	0.899469	0.667936	0.744763	0.385169	0.847186	1.14892	0.194622	0.778722
2.16644	3.26878	1.87444	3.71874	3.80865	0.0888104	0.374252	0.135729	0.0439366	0.0981516	0.121433	0.0888104	0.121005	0.652215	0.27127	0.296113	0.26112	0.0430973	0.549962	1.10431	0.0482943	0.828953	0.0249457	3.05097	0.276835	0.796319	0.958662	2.14548	0.970099	1.11826	1.13899	1.17254	0.89735	0.678847	0.863677	0.330001	0.877666	1.09917	0.233076	0.868209
2.28036	3.30466	1.80816	3.61861	3.75018	0.0797428	0.368895	0.132685	0.0349465	0.0895922	0.118098	0.0797428	0.121537	0.653294	0.265006	0.289059	0.261232	0.0370671	0.555817	1.15596	0.0669156	0.830351	0.0159266	2.86238	0.251791	0.770922	0.887233	2.4342	1.03619	1.25119	1.08118	1.22866	0.913831	0.698921	1.00046	0.281537	0.908377	1.03484	0.280057	0.958402
2.42249	3.33037	1.83657	3.50197	3.70544	0.0659294	0.363714	0.130291	0.0268241	0.0830428	0.113885	0.0659294	0.123136	0.652494	0.255818	0.279938	0.255414	0.0319232	0.561016	1.2032	0.0874999	0.828662	0.0130984	2.67376	0.22463	0.754484	0.807348	2.72486	1.10967	1.387	1.0344	1.30576	0.949117	0.731231	1.15206	0.243147	0.938918	0.959739	0.33373	1.04792
2.57143	3.32921	2.01747	3.40613	3.67949	0.0488323	0.359259	0.128796	0.0209023	0.0788645	0.108803	0.0488323	0.125948	0.650301	0.244539	0.270885	0.245283	0.029023	0.565303	1.24449	0.10879	0.823876	0.0140651	2.48768	0.195916	0.743824	0.72605	3.01202	1.1924	1.52419	1.00692	1.40712	1.00247	0.778996	1.31495	0.217947	0.968873	0.878811	0.391802	1.13526
2.69871	3.30086	2.40361	3.37146	3.67377	0.0316623	0.355398	0.128178	0.0174189	0.0767015	0.103844	0.0316623	0.129238	0.64754	0.232294	0.264461	0.234097	0.0291256	0.569088	1.27834	0.129308	0.815979	0.0167094	2.306	0.166364	0.735516	0.650976	3.29049	1.28624	1.66128	1.0076	1.53553	1.07199	0.845119	1.48575	0.208241	0.997881	0.79786	0.452028	1.21875
2.79074	3.24547	3.02473	3.43253	3.69019	0.0168499	0.351469	0.127993	0.0154228	0.0754653	0.100025	0.0168499	0.132103	0.6451	0.220136	0.261882	0.224666	0.0321823	0.57248	1.30356	0.147409	0.805071	0.0196524	2.12662	0.136779	0.725603	0.588875	3.55529	1.39277	1.79689	1.04586	1.69309	1.15549	0.931525	1.66079	0.214773	1.02562	0.723052	0.51259	1.29682
2.84647	3.15824	3.89009	3.60362	3.73905	0.00627599	0.347134	0.127763	0.0129136	0.0725602	0.0970821	0.00627599	0.134347	0.643829	0.209527	0.2634	0.218758	0.0376484	0.574963	1.31943	0.161644	0.791334	0.0215295	1.94648	0.107991	0.711302	0.544216	3.80151	1.513	1.92977	1.1315	1.88094	1.25154	1.03835	1.83622	0.236037	1.05169	0.660432	0.572264	1.36794
2.86973	3.04113	4.96208	3.87398	3.82711	0.00243074	0.342473	0.127059	0.00980224	0.0662798	0.0950514	0.00243074	0.136523	0.644648	0.201656	0.268776	0.216751	0.0445777	0.575278	1.32573	0.171571	0.775043	0.0214531	1.76579	0.0808479	0.692092	0.517814	4.02479	1.6471	2.05879	1.27389	2.09865	1.3586	1.16328	2.00805	0.268413	1.07572	0.615026	0.630028	1.43063
2.86756	2.90566	6.13271	4.1953	3.95102	0.00633531	0.337635	0.125474	0.00697315	0.0577466	0.0941694	0.00633531	0.138896	0.648317	0.196959	0.276704	0.217918	0.0528434	0.572036	1.32255	0.177169	0.756586	0.0196806	1.58442	0.0562379	0.668181	0.505722	4.22133	1.79401	2.18297	1.48103	2.34413	1.47555	1.30107	2.17198	0.308378	1.09739	0.589989	0.684893	1.48353
2.85356	2.76717	7.26685	4.50616	4.1044	0.0170863	0.332905	0.122796	0.00536619	0.0481733	0.0944936	0.0170863	0.141652	0.654273	0.195099	0.285908	0.220931	0.0624054	0.564702	1.31018	0.178507	0.736438	0.0165583	1.40322	0.0351653	0.639998	0.502557	4.3876	1.95168	2.30153	1.75865	2.61456	1.60194	1.44536	2.32347	0.353239	1.11644	0.585283	0.735797	1.5254
2.842	2.64418	8.24284	4.77864	4.28329	0.0326396	0.32869	0.119011	0.00550795	0.0386603	0.0965784	0.0326396	0.144928	0.660941	0.195977	0.295431	0.224885	0.0729949	0.55346	1.28922	0.175682	0.715033	0.0124852	1.2261	0.0186212	0.60821	0.504464	4.52066	2.11707	2.4143	2.10888	2.90668	1.73751	1.59029	2.45825	0.400444	1.1327	0.596865	0.781776	1.55518
2.83947	2.5588	8.9454	5.01004	4.48367	0.051037	0.325182	0.114348	0.00777351	0.03011	0.101002	0.051037	0.148503	0.667844	0.199774	0.304166	0.228454	0.0844349	0.538475	1.26061	0.168983	0.692658	0.00816904	1.05845	0.00747389	0.573823	0.507419	4.61813	2.28601	2.52168	2.52918	3.21701	1.88191	1.73001	2.57254	0.448451	1.14606	0.617972	0.821988	1.57217
2.84666	2.53484	9.30819	5.20484	4.70189	0.0709351	0.322933	0.109315	0.0127687	0.0246404	0.106572	0.0709351	0.150993	0.675592	0.206444	0.311455	0.231042	0.0958464	0.519915	1.2256	0.158889	0.669581	0.00449914	0.905434	0.00243074	0.537961	0.510305	4.67828	2.45285	2.62455	3.01279	3.54204	2.03453	1.85964	2.66332	0.496381	1.15645	0.642688	0.855943	1.57624
2.85544	2.59147	9.32276	5.36497	4.9356	0.0901079	0.322523	0.104427	0.020421	0.0230647	0.110752	0.0901079	0.150074	0.684258	0.216001	0.317068	0.232652	0.106024	0.497892	1.18582	0.146021	0.646086	0.00243074	0.77072	0.00403079	0.501874	0.512539	4.70012	2.61017	2.72426	3.55218	3.8782	2.19456	1.97561	2.72838	0.543461	1.16396	0.665636	0.88369	1.5679
2.86166	2.73659	9.04141	5.48636	5.18473	0.105473	0.32436	0.100128	0.0285868	0.0248057	0.1125	0.105473	0.144106	0.692933	0.228007	0.320605	0.233271	0.113754	0.472551	1.14328	0.131264	0.622525	0.00287703	0.6569	0.0127639	0.467147	0.513407	4.68272	2.75125	2.82263	4.13831	4.22134	2.36101	2.07486	2.76602	0.588695	1.16872	0.683789	0.905654	1.54817
2.8721	2.969	8.59644	5.56319	5.4458	0.115151	0.328528	0.0969329	0.0362233	0.0303835	0.111305	0.115151	0.133167	0.700154	0.241475	0.321742	0.232386	0.11786	0.444138	1.10009	0.115583	0.599474	0.00671191	0.564873	0.0290326	0.435484	0.513298	4.62437	2.87171	2.92164	4.76086	4.56628	2.53258	2.1548	2.77512	0.630874	1.17068	0.696291	0.922337	1.5185
2.89588	3.28853	8.17705	5.5914	5.7076	0.119761	0.334819	0.0953135	0.0425742	0.0396173	0.107469	0.119761	0.118454	0.704638	0.255037	0.320945	0.228938	0.117679	0.41314	1.05826	0.0999445	0.577689	0.014661	0.494634	0.0532245	0.408474	0.512811	4.52181	2.96902	3.02348	5.40625	4.90734	2.70762	2.213	2.75538	0.668618	1.16969	0.702754	0.934333	1.4807
2.9325	3.68166	7.9449	5.58191	5.94805	0.120493	0.342968	0.0957259	0.0468366	0.0520964	0.102788	0.120493	0.102182	0.705206	0.26801	0.318545	0.222919	0.113848	0.38073	1.01954	0.0853092	0.557978	0.0273386	0.446743	0.0858199	0.387564	0.512315	4.37066	3.04248	3.13032	6.05686	5.2382	2.88395	2.24763	2.7073	0.700537	1.16582	0.702798	0.942288	1.43688
2.96866	4.11659	7.95897	5.55919	6.13898	0.118296	0.352571	0.0983796	0.0500515	0.0668115	0.099007	0.118296	0.0868422	0.701463	0.280428	0.31297	0.215495	0.107607	0.348475	0.985235	0.0722073	0.541001	0.045168	0.420817	0.127249	0.374076	0.511762	4.16859	3.09243	3.24408	6.69432	5.55188	3.05884	2.25789	2.63234	0.725343	1.15923	0.69603	0.94693	1.3894
2.99075	4.56762	8.08905	5.54269	6.26567	0.113454	0.363105	0.103168	0.0532627	0.0819409	0.0972295	0.113454	0.0740498	0.693431	0.292422	0.303041	0.20791	0.100428	0.317862	0.955824	0.0607239	0.527296	0.0682207	0.413353	0.177733	0.369348	0.509897	3.91696	3.12036	3.36608	7.30187	5.84213	3.22969	2.24357	2.53283	0.741841	1.15013	0.681945	0.949403	1.3408
2.98851	5.01951	8.17839	5.53344	6.32955	0.105913	0.374095	0.110206	0.0548427	0.0958132	0.0974155	0.105913	0.0645984	0.681099	0.304018	0.28946	0.201614	0.0939412	0.290364	0.930903	0.050617	0.517363	0.09607	0.419647	0.237237	0.374546	0.504559	3.61888	3.12888	3.49668	7.86448	6.10372	3.39423	2.20522	2.41208	0.749176	1.13864	0.660264	0.951322	1.29371
2.95382	5.44942	8.2601	5.53451	6.33148	0.0957833	0.385172	0.119459	0.0546922	0.106957	0.0995085	0.0957833	0.0591632	0.664282	0.314984	0.273208	0.198041	0.0896782	0.267582	0.909351	0.0416848	0.511727	0.127787	0.437138	0.305563	0.390452	0.493358	3.28124	3.12156	3.63573	8.37007	6.33192	3.55063	2.14385	2.27435	0.74674	1.12464	0.631493	0.95468	1.25047
2.88736	5.82947	8.42503	5.55826	6.27385	0.0833464	0.396114	0.130602	0.0544193	0.113482	0.102719	0.0833464	0.0583662	0.643552	0.325003	0.255435	0.197603	0.0886788	0.251101	0.890358	0.0341177	0.510783	0.162056	0.464039	0.382257	0.417539	0.47466	2.91554	3.10261	3.78325	8.80866	6.52283	3.69766	2.06016	2.12459	0.73424	1.10795	0.59645	0.961617	1.21289
2.80345	6.13952	8.75514	5.60695	6.17221	0.0688493	0.406746	0.142927	0.0554296	0.113825	0.105164	0.0688493	0.061953	0.620321	0.333043	0.237882	0.199728	0.0905243	0.241888	0.874428	0.0283417	0.514816	0.197534	0.498462	0.46671	0.456592	0.447487	2.53509	3.07673	3.93859	9.17188	6.67357	3.83432	1.95399	1.96769	0.712072	1.08863	0.556155	0.974621	1.1819
2.71964	6.36728	9.25398	5.65763	6.06157	0.0534434	0.416854	0.155748	0.0580509	0.107838	0.104685	0.0534434	0.0686495	0.596678	0.33761	0.222458	0.203445	0.0940959	0.241023	0.86261	0.024621	0.523852	0.232973	0.53957	0.558163	0.508385	0.411525	2.1537	3.04926	4.09938	9.45291	6.78215	3.95995	1.82562	1.80799	0.681046	1.06675	0.511884	0.996479	1.15692
2.64628	6.5042	9.79003	5.69026	5.98948	0.0393384	0.425989	0.168606	0.062595	0.0972345	0.100438	0.0393384	0.076126	0.575241	0.338605	0.211143	0.207542	0.0980444	0.249583	0.856248	0.0229414	0.537709	0.267052	0.587011	0.655644	0.57329	0.367711	1.78574	3.0253	4.26198	9.64667	6.84771	4.07406	1.67743	1.64937	0.642065	1.04241	0.465542	1.03	1.13559
2.58616	6.54652	10.2413	5.71479	6.00327	0.0277158	0.433416	0.181113	0.0693672	0.0847315	0.0932439	0.0277158	0.0826172	0.558439	0.336505	0.205718	0.210591	0.101655	0.268869	0.856317	0.0233761	0.55585	0.298709	0.640574	0.757958	0.651239	0.31766	1.44556	3.009	4.42278	9.74994	6.87023	4.17637	1.51284	1.49496	0.596139	1.01595	0.419466	1.07784	1.11542
2.53699	6.5049	10.539	5.75318	6.13993	0.0203047	0.438258	0.192591	0.0774608	0.0721629	0.0846442	0.0203047	0.086656	0.548856	0.332812	0.207176	0.212416	0.104553	0.300488	0.863262	0.0257028	0.577575	0.327087	0.699731	0.863772	0.741672	0.263237	1.14534	3.00378	4.57807	9.76092	6.85065	4.26691	1.33718	1.34835	0.544413	0.987912	0.375977	1.14238	1.09394
2.50005	6.40529	10.5727	5.81763	6.41173	0.0185035	0.439603	0.202371	0.086204	0.0600156	0.0757151	0.0185035	0.0869014	0.548272	0.329654	0.215088	0.21371	0.106607	0.345637	0.87698	0.0299556	0.602081	0.351707	0.76349	0.971672	0.843633	0.206712	0.892337	3.01313	4.72475	9.68074	6.79092	4.34581	1.15723	1.21361	0.488291	0.959055	0.337104	1.22592	1.06918
2.46251	6.28541	10.3054	5.89737	6.79976	0.0216697	0.436896	0.210109	0.0952783	0.0491458	0.067548	0.0216697	0.0831512	0.556911	0.329145	0.228592	0.215888	0.107789	0.404758	0.896431	0.0364402	0.628637	0.372567	0.830599	1.08015	0.955912	0.15093	0.689069	3.03915	4.86186	9.51518	6.69338	4.41334	0.979847	1.09363	0.429441	0.929898	0.304081	1.3304	1.04049
2.39597	6.17813	9.78132	5.9431	7.27295	0.0282283	0.429744	0.215671	0.103984	0.0409922	0.0606105	0.0282283	0.0756719	0.574397	0.331914	0.246683	0.220957	0.107944	0.477444	0.919484	0.0452476	0.656682	0.389947	0.899731	1.18763	1.07701	0.099058	0.537696	3.08069	4.99027	9.27628	6.56002	4.46982	0.811025	0.988644	0.369746	0.900959	0.277169	1.45721	1.00757
2.28581	6.10275	9.00532	5.90787	7.81972	0.0374438	0.417831	0.218994	0.111152	0.0357679	0.0549993	0.0374438	0.0651734	0.60017	0.336369	0.267853	0.23047	0.106846	0.562517	0.943391	0.0565359	0.685715	0.404163	0.969505	1.29247	1.20516	0.0545066	0.436638	3.13452	5.11144	8.98018	6.39158	4.51532	0.655503	0.896712	0.31096	0.872893	0.256089	1.60691	0.970534
2.13952	6.06373	8.04506	5.79351	8.43495	0.0491092	0.400825	0.220201	0.114499	0.0324392	0.050068	0.0491092	0.0526511	0.632613	0.340444	0.291552	0.245577	0.104058	0.65777	0.966008	0.070374	0.715125	0.415193	1.03834	1.39296	1.33845	0.0210045	0.378759	3.19782	5.22746	8.64478	6.18821	4.54953	0.516771	0.817287	0.254748	0.846306	0.240781	1.7788	0.929623
1.96977	6.05809	7.0982	5.61838	9.10441	0.0640916	0.378454	0.219701	0.112048	0.0297056	0.0447678	0.0640916	0.0398021	0.66955	0.342807	0.317121	0.265542	0.0992055	0.760357	0.986275	0.087055	0.74413	0.422625	1.10455	1.4873	1.47488	0.00243074	0.353341	3.26848	5.34042	8.28686	5.95074	4.57142	0.398215	0.751149	0.202856	0.821555	0.231457	1.97048	0.885014
1.78908	6.06327	6.39593	5.39683	9.80699	0.084516	0.350484	0.217783	0.103037	0.0268058	0.038637	0.084516	0.0284106	0.708404	0.342453	0.342599	0.286826	0.0923493	0.866783	1.00322	0.106927	0.771885	0.425824	1.16636	1.57372	1.61228	0.00278716	0.350216	3.34527	5.45165	7.91985	5.68172	4.57918	0.302311	0.698726	0.157046	0.798817	0.228	2.17791	0.836998
1.61446	6.04776	6.16251	5.16013	10.5272	0.111644	0.317157	0.214582	0.088917	0.0230467	0.031367	0.111644	0.019635	0.745816	0.3383	0.364795	0.30509	0.0837222	0.972758	1.01577	0.130598	0.797507	0.42415	1.22179	1.65045	1.74843	0.0259905	0.364408	3.42637	5.56129	7.55521	5.38781	4.56916	0.228084	0.659592	0.118769	0.778142	0.229562	2.39598	0.786253
1.46153	6.01381	6.4579	4.96245	11.26	0.144872	0.279147	0.210555	0.0721299	0.0187294	0.0227443	0.144872	0.0139948	0.778438	0.328523	0.379833	0.317467	0.0737012	1.07319	1.0226	0.158664	0.820105	0.417508	1.26896	1.71582	1.88107	0.0755866	0.391435	3.50859	5.66783	7.20481	5.07664	4.53497	0.171452	0.631808	0.0884183	0.759598	0.234902	2.61999	0.733855
1.33746	5.98358	7.15978	4.86645	11.996	0.182554	0.237392	0.206379	0.0550129	0.0136277	0.0134761	0.182554	0.0115967	0.803575	0.311355	0.384138	0.322187	0.0627061	1.16258	1.02304	0.191419	0.838841	0.406292	1.30611	1.76827	2.00787	0.154749	0.426449	3.58908	5.76918	6.87691	4.75474	4.46887	0.127485	0.611874	0.0651303	0.743224	0.242952	2.84611	0.681418
1.24033	5.9713	8.15303	4.93387	12.7197	0.223664	0.193277	0.202476	0.0392089	0.00820417	0.00562782	0.223664	0.0131593	0.818424	0.285758	0.375652	0.318399	0.0513798	1.23516	1.01726	0.22907	0.853002	0.391509	1.33164	1.80652	2.12666	0.265972	0.465594	3.66595	5.86301	6.5701	4.42672	4.36583	0.0914349	0.596515	0.0473467	0.728901	0.253136	3.07045	0.630937
1.16376	5.98952	9.25347	5.22379	13.4061	0.26714	0.14853	0.19905	0.0255609	0.00396971	0.00243074	0.26714	0.0199213	0.819242	0.25149	0.354015	0.306252	0.0403579	1.28543	1.00552	0.271462	0.862042	0.375015	1.34429	1.82955	2.23552	0.410349	0.505515	3.73662	5.94456	6.26618	4.09267	4.22271	0.0610973	0.584617	0.033174	0.716496	0.265273	3.2886	0.584227
1.10141	6.05149	10.3175	5.76746	14.0289	0.311667	0.105192	0.195799	0.0145871	0.00243074	0.00739839	0.311667	0.032934	0.801756	0.209218	0.320119	0.285941	0.0300133	1.30856	0.988213	0.318274	0.86546	0.359414	1.34314	1.83676	2.33277	0.587128	0.54441	3.79722	6.00493	5.93807	3.7515	4.03866	0.0367224	0.576381	0.0215517	0.706005	0.279168	3.49526	0.54269
1.04532	6.16436	11.2983	6.54191	14.5655	0.355743	0.0659	0.192268	0.00650113	0.00466459	0.0226119	0.355743	0.0532043	0.761998	0.161739	0.276137	0.256959	0.0210084	1.30044	0.965866	0.369228	0.862875	0.34768	1.32787	1.82793	2.417	0.793704	0.581359	3.84518	6.03398	5.56376	3.404	3.81667	0.0189405	0.571894	0.0124821	0.697408	0.294231	3.68393	0.507185
0.989111	6.33154	12.1824	7.47542	14.9939	0.397074	0.0335766	0.187946	0.00243074	0.012077	0.0478084	0.397074	0.0824763	0.698578	0.113272	0.22473	0.218912	0.0146267	1.2581	0.939062	0.423473	0.854157	0.342988	1.29903	1.80321	2.48724	1.02594	0.615683	3.87829	6.0229	5.13569	3.05443	3.56171	0.00771856	0.570806	0.00616302	0.690653	0.30987	3.8472	0.478032
0.924138	6.54299	13.0216	8.45391	15.2703	0.43425	0.011289	0.182807	0.00595778	0.0261642	0.0812618	0.43425	0.123154	0.612725	0.0684886	0.168775	0.173677	0.0128293	1.18047	0.908384	0.47993	0.839365	0.348283	1.25801	1.76318	2.54332	1.27838	0.646871	3.8923	5.96394	4.66452	2.71304	3.27988	0.00243074	0.572194	0.00264016	0.685623	0.325543	3.97761	0.455245
0.836783	6.80637	13.7415	9.20725	15.3165	0.460228	0.00243074	0.176881	0.0161673	0.0428536	0.114675	0.460228	0.172353	0.513134	0.0357831	0.120078	0.127247	0.0201279	1.08424	0.856188	0.551091	0.811339	0.371021	1.18619	1.65918	2.6065	1.56088	0.685509	3.85821	5.74036	3.93029	2.21776	2.72868	0.00401163	0.576675	0.00243074	0.680143	0.345552	4.09345	0.431162
0.741106	7.07774	14.5272	9.83943	15.0152	0.484923	0.00691913	0.170297	0.0345645	0.0654835	0.151086	0.484923	0.236138	0.401539	0.0128264	0.074606	0.082703	0.042046	0.964173	0.798133	0.620953	0.775369	0.413648	1.1027	1.52339	2.64463	1.84767	0.71472	3.73228	5.35755	3.19865	1.79845	2.16728	0.0159075	0.582084	0.00914277	0.674981	0.363429	4.1066	0.416415
0.654404	7.35422	15.3715	10.325	14.3469	0.511846	0.0271561	0.163379	0.0623014	0.0940126	0.189271	0.511846	0.317508	0.285574	0.00243074	0.0365511	0.044151	0.0835776	0.824407	0.735418	0.687302	0.734431	0.474798	1.01728	1.37415	2.67078	2.12673	0.733496	3.50573	4.82772	2.53242	1.47672	1.64661	0.0380991	0.587975	0.0240384	0.670081	0.378675	4.00318	0.405663
0.605723	7.60651	16.2052	10.651	13.36	0.546242	0.065616	0.156615	0.100009	0.128177	0.227686	0.546242	0.419536	0.175057	0.00765456	0.0106099	0.0158007	0.149293	0.670955	0.669709	0.748482	0.692229	0.549483	0.941369	1.234	2.70387	2.38486	0.742947	3.18357	4.18213	1.99467	1.2525	1.21503	0.0692082	0.595175	0.0483704	0.666612	0.39113	3.7738	0.395962
0.628236	7.78379	16.8972	10.8158	12.1755	0.593741	0.124559	0.150744	0.147788	0.168108	0.264743	0.593741	0.545533	0.0819093	0.032311	0.00243074	0.00243074	0.243137	0.511607	0.603896	0.802839	0.653029	0.630809	0.887252	1.12532	2.76967	2.60877	0.745705	2.78878	3.46363	1.62658	1.11144	0.902553	0.107373	0.604519	0.08283	0.665775	0.400057	3.42398	0.385348
0.753173	7.85115	17.3553	10.8274	10.9427	0.660721	0.205924	0.146466	0.205041	0.214365	0.298808	0.660721	0.698611	0.0196137	0.0796813	0.0172947	0.00939372	0.368079	0.355866	0.541666	0.84869	0.621431	0.712767	0.866573	1.06621	2.89801	2.7866	0.745349	2.36119	2.72441	1.42877	1.02547	0.699484	0.150252	0.616396	0.127725	0.66861	0.403575	2.97547	0.369816
1.00728	7.80312	17.5664	10.7032	9.80608	0.754908	0.311166	0.144576	0.271259	0.268297	0.327676	0.754908	0.881196	0.00243074	0.151358	0.0596659	0.0430393	0.523115	0.214811	0.48643	0.884189	0.602199	0.791574	0.888135	1.06361	3.11526	2.90903	0.745974	1.95171	2.03029	1.36522	0.974324	0.550452	0.195059	0.630496	0.182417	0.676571	0.399318	2.461	0.345808
1.41531	7.66469	17.5148	10.4717	8.8682	0.884041	0.441099	0.145676	0.346096	0.331965	0.34954	0.884041	1.09482	0.0440209	0.247646	0.133669	0.109238	0.702119	0.100596	0.441084	0.906757	0.600292	0.861912	0.955354	1.10518	3.43675	2.97034	0.752294	1.61563	1.43366	1.39683	0.94686	0.411533	0.238721	0.646109	0.24483	0.690616	0.385111	1.92097	0.311802
1.99488	7.47041	17.191	10.1706	8.17476	1.05428	0.595845	0.150083	0.429566	0.408064	0.362979	1.05428	1.33981	0.156248	0.367269	0.241733	0.212477	0.893568	0.0257478	0.409644	0.912871	0.621071	0.918205	1.06256	1.16311	3.86117	2.96974	0.769511	1.40727	0.96479	1.49154	0.926466	0.270093	0.277964	0.662454	0.312369	0.710945	0.360098	1.40085	0.268595
2.74403	7.24952	16.63	9.83595	7.67454	1.269	0.774738	0.157669	0.52225	0.499704	0.366863	1.269	1.615	0.348641	0.507329	0.384403	0.356182	1.08232	0.00243074	0.397329	0.902779	0.669571	0.958829	1.19485	1.21707	4.36951	2.91168	0.802049	1.36449	0.63642	1.60951	0.892121	0.129849	0.309493	0.67864	0.381947	0.737615	0.324385	0.94516	0.218697
3.63179	7.03886	15.8556	9.48867	7.29172	1.52805	0.976389	0.167752	0.625211	0.610545	0.360513	1.52805	1.91661	0.627208	0.663606	0.559444	0.541145	1.2526	0.0419745	0.4087	0.883086	0.750303	0.985159	1.33839	1.25433	4.91192	2.80539	0.85087	1.49134	0.435999	1.717	0.829574	0.00243074	0.331129	0.693596	0.449905	0.77067	0.278984	0.586326	0.165472
4.59325	6.88731	14.8693	9.13514	7.01797	1.82944	1.19876	0.179235	0.740332	0.744766	0.344208	1.82944	2.237	0.993711	0.830132	0.762016	0.764465	1.39036	0.153589	0.446912	0.86341	0.866102	1.0003	1.4812	1.27335	5.4124	2.66436	0.912728	1.74393	0.349706	1.78243	0.735879	0.170335	0.342	0.705342	0.512215	0.809765	0.226803	0.34328	0.112952
5.54092	6.83705	13.7548	8.76828	6.83264	2.1682	1.43907	0.190954	0.869447	0.906788	0.319718	2.1682	2.56342	1.4443	0.999553	0.985646	1.01848	1.48438	0.34291	0.513427	0.854629	1.01759	1.00978	1.61225	1.27797	5.80131	2.50462	0.982805	2.0581	0.367698	1.78616	0.613233	0.170335	0.342187	0.711471	0.565663	0.853208	0.172061	0.218093	0.0657768
6.39696	6.90132	12.6433	8.36615	6.67411	2.53482	1.69383	0.201735	1.01403	1.10051	0.29075	2.53482	2.87826	1.96961	1.16439	1.22249	1.29102	1.5282	0.61047	0.609508	0.869359	1.20326	1.02141	1.72331	1.27516	6.02169	2.34164	1.05326	2.38999	0.475298	1.72346	0.467687	0.170335	0.332626	0.709554	0.607853	0.898192	0.119054	0.178693	0.0283683
7.0975	7.03481	11.5884	7.91825	6.51037	2.91279	1.95915	0.210596	1.17468	1.32905	0.262504	2.91279	3.15826	2.55364	1.3175	1.46383	1.56691	1.521	0.950003	0.736434	0.918561	1.41954	1.04448	1.80927	1.27416	6.04028	2.18953	1.11546	2.71933	0.646957	1.5992	0.308609	0.170335	0.315328	0.697296	0.637492	0.941473	0.0717445	0.181022	0.00547804
7.58795	7.154	10.6234	7.44355	6.35381	3.28654	2.23069	0.216672	1.35089	1.59406	0.24215	3.28654	3.38023	3.1742	1.45217	1.70004	1.82886	1.46779	1.35058	0.895786	1.00658	1.66233	1.08872	1.86669	1.2848	5.84814	2.05798	1.16632	3.03462	0.85994	1.42673	0.148527	0.170335	0.291392	0.672637	0.65459	0.978851	0.0339826	0.193131	0.00243074
7.82785	7.18124	9.83166	6.95118	6.20256	3.6465	2.50372	0.218995	1.53999	1.8944	0.238201	3.6465	3.53225	3.80248	1.56254	1.92126	2.06021	1.37806	1.80146	1.08823	1.12527	1.92773	1.16312	1.89377	1.31613	5.46134	1.94484	1.20662	3.33516	1.10623	1.22803	0.00243074	0.480249	0.261005	0.63431	0.661324	1.00597	0.0094445	0.20409	0.024555
7.80159	7.09211	9.22009	6.43379	6.04974	3.98764	2.77361	0.216472	1.73675	2.2245	0.259174	3.98764	3.61365	4.40504	1.64467	2.11923	2.24704	1.2636	2.29033	1.31271	1.25063	2.21026	1.27377	1.89182	1.37703	4.91998	1.84079	1.24074	3.62654	1.38135	1.03423	0.0897692	0.903376	0.225339	0.581531	0.663126	1.01928	0.00243074	0.214791	0.0764658
7.53124	6.88546	8.73158	5.8973	5.89067	4.31071	3.03627	0.208339	1.93299	2.57416	0.312044	4.31071	3.63418	4.94748	1.69739	2.28779	2.37913	1.13732	2.80357	1.56623	1.36063	2.5024	1.42142	1.86592	1.47427	4.28294	1.73988	1.27654	3.91858	1.67848	0.883602	0.0897692	1.43583	0.185719	0.514659	0.668537	1.01541	0.0174989	0.227874	0.161684
7.07248	6.55649	8.37842	5.3714	5.70956	4.62046	3.28865	0.194311	2.11902	2.9281	0.401448	4.62046	3.61606	5.39765	1.72342	2.42373	2.45276	1.01673	3.32679	1.84273	1.44626	2.79448	1.59831	1.82525	1.61047	3.62023	1.64061	1.3249	4.22368	1.98854	0.818121	0.0897692	2.0642	0.143604	0.435782	0.689732	0.990987	0.0603384	0.246746	0.281989
6.50831	6.11889	8.17719	4.89228	5.48186	4.92446	3.52922	0.174812	2.28799	3.26696	0.529039	4.92446	3.59126	5.72771	1.72964	2.52797	2.47109	0.929063	3.8439	2.13235	1.5029	3.0754	1.78401	1.782	1.7801	3.00433	1.54714	1.39808	4.55209	2.29973	0.878758	0.0897692	2.76587	0.101337	0.348455	0.741872	0.942357	0.136845	0.275339	0.436791
5.92988	5.61292	8.04355	4.48692	5.18964	5.23279	3.75825	0.1507	2.43444	3.56715	0.694785	5.23279	3.5974	5.91587	1.72586	2.6056	2.44225	0.902719	4.33731	2.42059	1.52798	3.33279	1.95478	1.75054	1.9679	2.50134	1.46014	1.50828	4.90369	2.59859	1.09921	0.0897692	3.50959	0.0628117	0.257281	0.84266	0.866683	0.251722	0.318134	0.623537
5.4114	5.09012	7.86699	4.16747	4.84548	5.5584	3.97812	0.122951	2.55463	3.80385	0.897724	5.5584	3.6774	5.95037	1.72316	2.66508	2.37648	0.962825	4.78823	2.68793	1.52274	3.55382	2.08992	1.74545	2.15942	2.1579	1.37855	1.66593	5.25825	2.87428	1.49715	0.392125	4.25663	0.0338949	0.168032	1.01059	0.763563	0.407714	0.379997	0.838429
4.99597	4.60143	7.62812	3.92651	4.49	5.91713	4.19341	0.0930779	2.64765	3.96238	1.13558	5.91713	3.87534	5.83262	1.73317	2.71724	2.28307	1.13031	5.17734	2.90985	1.49322	3.72545	2.17563	1.77901	2.34367	1.96959	1.30159	1.87675	5.57647	3.12173	2.0643	0.821479	4.96347	0.02121	0.0888942	1.26269	0.63498	0.603772	0.465751	1.07599
4.69308	4.17736	7.32938	3.7208	4.17163	6.32066	4.41053	0.0631351	2.71807	4.04065	1.40675	6.32066	4.23449	5.57856	1.76762	2.77253	2.17282	1.41901	5.48622	3.06116	1.44805	3.83488	2.20525	1.85822	2.51334	1.88507	1.23349	2.13749	5.80326	3.33859	2.77285	1.38231	5.58655	0.0320112	0.0299433	1.61201	0.485657	0.835091	0.57989	1.32901
4.46214	3.81708	6.95192	3.5035	3.92799	6.77362	4.63767	0.0357497	2.7748	4.04581	1.71139	6.77362	4.78697	5.21968	1.8353	2.83634	2.05925	1.83271	5.6986	3.12217	1.39721	3.86976	2.17781	1.98045	2.66745	1.85547	1.18304	2.43372	5.90413	3.5247	3.58601	2.07153	6.08757	0.0742583	0.00243074	2.06387	0.323211	1.09487	0.725079	1.58805
4.25254	3.51759	6.50731	3.25894	3.78082	7.27172	4.88442	0.0142585	2.82886	3.9947	2.05029	7.27172	5.54526	4.79846	1.94051	2.90734	1.94571	2.36876	5.80121	3.07857	1.35204	3.81728	2.09796	2.13439	2.80634	1.84246	1.16146	2.74578	5.87305	3.68226	4.46028	2.87628	6.43861	0.155983	0.019298	2.61101	0.157919	1.37456	0.901881	1.84223
4.0198	3.30663	6.03675	2.99702	3.72772	7.80164	5.16131	0.00243074	2.88979	3.91482	2.42365	7.80164	6.50513	4.37491	2.0783	2.98383	1.82499	3.00992	5.78518	2.92369	1.32157	3.66528	1.97517	2.31145	2.93105	1.8222	1.18164	3.04586	5.71506	3.8148	5.34832	3.77294	6.62626	0.284049	0.0927832	3.23205	0.00243074	1.66292	1.11065	2.08042
3.73982	3.24138	5.56277	2.7251	3.74571	8.34684	5.4778	0.0042984	2.96347	3.84333	2.83033	8.34684	7.64119	4.02432	2.23974	3.06436	1.68146	3.72758	5.64698	2.65959	1.30532	3.40643	1.82277	2.50255	3.04077	1.78591	1.25543	3.3039	5.44882	3.92098	6.20379	4.72678	6.65631	0.463648	0.233082	3.9066	0.118448	1.94717	1.35416	2.29186
3.41791	3.35713	5.12799	2.44771	3.82219	8.88878	5.84088	0.0237528	3.04935	3.82349	3.26821	8.88878	8.92393	3.81859	2.42077	3.14465	1.50827	4.49304	5.3888	2.29868	1.29073	3.04201	1.65747	2.69698	3.13416	1.74312	1.38858	3.49129	5.1158	3.9859	6.98935	5.69414	6.55527	0.698367	0.448566	4.61469	0.118448	2.21431	1.63549	2.46679
3.09522	3.63184	4.80706	2.17686	3.956	9.39677	6.2523	0.0646213	3.13641	3.89738	3.73393	9.39677	10.3048	3.80534	2.62284	3.21879	1.31298	5.27189	5.01882	1.86425	1.26684	2.58153	1.49781	2.88127	3.20704	1.70991	1.57751	3.58129	4.76631	3.99154	7.67276	6.62795	6.36948	0.988772	0.745471	5.33302	0.118448	2.45142	1.95715	2.59795
2.82665	4.00049	4.64317	1.93298	4.12948	9.84033	6.70823	0.131216	3.20352	4.09902	4.22049	9.84033	11.7136	4.02061	2.84688	3.28695	1.1133	6.02339	4.55143	1.39101	1.22868	2.04473	1.36007	3.03909	3.24904	1.70713	1.80797	3.55842	4.43791	3.93827	8.22892	7.48323	6.16008	1.33054	1.12617	6.03641	0.118448	2.64705	2.32	2.68154
2.6528	4.37744	4.65181	1.73021	4.31005	10.1997	7.19905	0.227934	3.22924	4.44357	4.71404	10.1997	13.0622	4.49235	3.09143	3.34836	0.926159	6.70944	4.00725	0.922374	1.17789	1.45973	1.25393	3.15561	3.25281	1.75675	2.062	3.42146	4.13588	3.84178	8.6424	8.21862	5.99533	1.71457	1.58844	6.7025	0.118448	2.79309	2.72112	2.71828
2.59472	4.70806	4.84533	1.5743	4.48251	10.4596	7.70442	0.358769	3.20102	4.92495	5.19324	10.4596	14.2723	5.21205	3.3538	3.3997	0.770766	7.30213	3.41225	0.505937	1.11356	0.861511	1.18387	3.22003	3.21554	1.87605	2.32652	3.17948	3.85517	3.73524	8.90797	8.80026	5.94208	2.13079	2.12475	7.31535	0.118448	2.88596	3.15069	2.71491
2.64048	4.98344	5.19176	1.46967	4.65127	10.5997	8.19848	0.527237	3.12016	5.51515	5.63379	10.5997	15.2909	6.1437	3.63043	3.43732	0.675123	7.78856	2.79944	0.189225	1.03039	0.290961	1.15555	3.23178	3.13647	2.06795	2.59531	2.85142	3.59573	3.65518	9.02976	9.20755	6.04378	2.57073	2.7209	7.86109	0.441821	2.92847	3.58952	2.68494
2.76338	5.20926	5.59444	1.4213	4.81583	10.6045	8.65886	0.736356	3.00117	6.16632	6.01585	10.6045	16.0867	7.24947	3.91951	3.45547	0.676774	8.18376	2.21047	0.0130216	0.92879	0.00243074	1.17446	3.19734	3.01788	2.31987	2.8621	2.46387	3.36456	3.63541	9.02256	9.43815	6.28579	3.02558	3.35568	8.32643	0.873344	2.93085	4.00962	2.64787
2.94757	5.39378	5.9684	1.42308	4.9679	10.4653	9.06308	0.988226	2.8658	6.81563	6.32531	10.4653	16.6515	8.48017	4.21608	3.45045	0.817228	8.53173	1.69186	0.00243074	0.817952	0.00243074	1.24256	3.12721	2.86453	2.61243	3.12096	2.04711	3.16488	3.69842	8.91188	9.51014	6.59836	3.48647	4.00107	8.69835	1.41078	2.91134	4.38328	2.62772
3.18455	5.54679	6.26555	1.4533	5.10291	10.1785	9.38695	1.28378	2.73958	7.40333	6.5598	10.1785	16.9909	9.77336	4.51333	3.41809	1.13692	8.89412	1.29059	0.160409	0.70765	0.00243074	1.35184	3.03442	2.68341	2.92084	3.36598	1.63319	3.00055	3.85475	8.73092	9.46127	6.9046	3.94539	4.62339	8.96126	2.04552	2.89501	4.6913	2.65076
3.46386	5.6698	6.45237	1.49137	5.21852	9.7619	9.60696	1.623	2.64627	7.88113	6.72605	9.7619	17.1153	11.0505	4.80694	3.35749	1.66016	9.3489	1.04994	0.483545	0.609553	0.00243074	1.49305	2.93148	2.48718	3.22634	3.59157	1.24956	2.89683	4.08247	8.50716	9.34347	7.12821	4.39531	5.1881	9.0919	2.76259	2.9114	4.92421	2.74264
3.76474	5.75502	6.52939	1.52996	5.30737	9.25701	9.70754	2.0044	2.59995	8.20722	6.83118	9.25701	17.0463	12.2256	5.0904	3.26968	2.38616	9.98229	1.00415	0.969148	0.540947	0.00243074	1.66216	2.8291	2.28817	3.51502	3.79158	0.909409	2.89513	4.3343	8.24573	9.21425	7.20649	4.82966	5.66373	9.0521	3.53996	2.99002	5.08186	2.92573
4.06509	5.78142	6.53071	1.56857	5.35666	8.71424	9.6835	2.42514	2.6042	8.35499	6.88098	8.71424	16.8008	13.2202	5.35434	3.15742	3.281	10.849	1.17144	1.61012	0.519044	0.00243074	1.85928	2.73402	2.09266	3.7694	3.95845	0.608986	3.05064	4.57525	7.93227	9.12933	7.10955	5.2406	6.02289	8.8018	4.34902	3.15428	5.17204	3.2164
4.3561	5.72581	6.50516	1.60524	5.35372	8.16504	9.53767	2.88058	2.64696	8.31457	6.876	8.16504	16.379	13.9758	5.59012	3.03398	4.28917	11.9436	1.54615	2.38576	0.553146	0.761753	2.08763	2.64756	1.90786	3.97118	4.08615	0.352645	3.40054	4.79371	7.53886	9.13198	6.84305	5.61724	6.24464	8.32761	5.1562	3.42067	5.20965	3.621
4.63902	5.56918	6.4999	1.63886	5.28511	7.61769	9.27911	3.3639	2.70493	8.09067	6.81295	7.61769	15.7908	14.4547	5.78782	2.9177	5.34537	13.1894	2.09952	3.2726	0.644466	1.76648	2.35119	2.57293	1.74624	4.11159	4.17227	0.153529	3.93729	4.99954	7.0515	9.22792	6.4375	5.94477	6.31679	7.63979	5.9246	3.80636	5.21554	4.1288
4.92188	5.31703	6.54167	1.67088	5.13496	7.07492	8.92648	3.86575	2.76134	7.69494	6.69717	7.07492	15.0615	14.6358	5.93892	2.82319	6.37917	14.4512	2.79365	4.24282	0.799562	3.00712	2.64961	2.51426	1.6201	4.19093	4.21457	0.0322733	4.58959	5.2044	6.48121	9.35744	5.93951	6.21664	6.23844	6.77172	6.61599	4.3247	5.21463	4.70175
5.20991	5.01218	6.62307	1.70446	4.89211	6.52858	8.50764	4.37445	2.79933	7.14467	6.52782	6.52858	14.2079	14.5164	6.03817	2.75425	7.31396	15.5668	3.59368	5.26163	1.0258	4.46481	2.97681	2.47149	1.532	4.21957	4.21128	0.00243074	5.25547	5.41838	5.87372	9.44651	5.41252	6.43356	6.02099	5.79488	7.19395	4.9737	5.23091	5.28609
5.5002	4.71899	6.68922	1.74257	4.545	5.96009	8.05809	4.87645	2.80086	6.46704	6.29027	5.96009	13.2082	14.1031	6.08759	2.70879	8.0691	16.3952	4.48013	6.28817	1.32353	6.11369	3.32143	2.43609	1.46862	4.21618	4.1651	0.0667759	5.85807	5.64464	5.30394	9.44509	4.92613	6.59681	5.68723	4.81077	7.62712	5.71973	5.27694	5.83749
5.7838	4.4938	6.66545	1.784	4.09139	5.36536	7.61683	5.35738	2.75215	5.7036	5.9693	5.36536	12.0154	13.3908	6.09215	2.68693	8.58145	16.8483	5.43579	7.27512	1.68615	7.9198	3.66793	2.40219	1.41346	4.20635	4.08707	0.227633	6.35217	5.87053	4.851	9.33934	4.56563	6.70908	5.2693	3.93418	7.89218	6.4922	5.35191	6.32218
6.04449	4.36648	6.51667	1.82197	3.56066	4.75584	7.22326	5.80207	2.65162	4.89923	5.5739	4.75584	10.6062	12.379	6.0589	2.68988	8.82106	16.9122	6.43858	8.1705	2.09747	9.83834	3.99842	2.37025	1.35893	4.21842	3.99955	0.495569	6.71937	6.09277	4.56972	9.13146	4.40297	6.77435	4.80755	3.27674	7.97673	7.22041	5.45169	6.72668
6.27937	4.33969	6.23064	1.84612	3.00494	4.13531	6.91355	6.19302	2.50484	4.10255	5.14374	4.13531	9.04549	11.1111	5.98726	2.72253	8.79225	16.6269	7.46278	8.92077	2.52966	11.8155	4.2901	2.33901	1.31397	4.2789	3.93135	0.88308	6.95523	6.32371	4.49415	8.83378	4.481	6.7942	4.34882	2.92695	7.88252	7.8451	5.5625	7.05112
6.48954	4.38489	5.8078	1.8432	2.48272	3.5139	6.71278	6.51083	2.32439	3.36218	4.72816	3.5139	7.47326	9.69956	5.86291	2.78673	8.53365	16.0427	8.48171	9.47287	2.94748	13.7892	4.51235	2.30971	1.29161	4.41691	3.91123	1.39618	7.06602	6.56795	4.62615	8.47218	4.80093	6.77484	3.94111	2.90976	7.62705	8.32836	5.65477	7.30528
6.64563	4.44948	5.28071	1.80478	2.04824	2.91046	6.62792	6.73993	2.12396	2.71162	4.36121	2.91046	6.03576	8.30529	5.66369	2.87711	8.11247	15.1891	9.46621	9.77637	3.31526	15.6912	4.63081	2.29313	1.30598	4.65198	3.96236	2.03199	7.06665	6.81225	4.92258	8.1049	5.29826	6.74002	3.62241	3.15985	7.24323	8.64441	5.70174	7.50806
6.69111	4.47405	4.69606	1.73099	1.73671	2.34979	6.64131	6.87189	1.91421	2.16161	4.05596	2.34979	4.83623	7.08301	5.37017	2.98318	7.60636	14.0897	10.3853	9.7916	3.60311	17.4497	4.62254	2.30213	1.37066	4.97974	4.09194	2.77913	6.97649	7.03466	5.30221	7.80179	5.90244	6.71271	3.41768	3.59198	6.77739	8.7741	5.69435	7.68521
6.60261	4.41717	4.08614	1.62785	1.5687	1.85559	6.71898	6.90671	1.70751	1.69151	3.80286	1.85559	3.90995	6.13749	4.97836	3.10251	7.07467	12.8159	11.2064	9.50448	3.79153	18.993	4.4786	2.34444	1.49574	5.37507	4.29244	3.61527	6.82154	7.21167	5.69197	7.60499	6.55428	6.71738	3.34244	4.12971	6.2879	8.71066	5.65004	7.86645
6.39306	4.28143	3.49241	1.50375	1.5601	1.44433	6.82896	6.8529	1.51438	1.27552	3.58523	1.44433	3.22319	5.51143	4.50457	3.23554	6.54248	11.4964	11.898	8.93053	3.86972	20.2536	4.20293	2.41795	1.68785	5.79671	4.55523	4.50319	6.63098	7.33577	6.03093	7.52643	7.21018	6.77899	3.38467	4.68566	5.84258	8.46406	5.60519	8.08108
6.0923	4.10447	2.96079	1.368	1.7175	1.11793	6.93281	6.72805	1.34523	0.905387	3.38674	1.11793	2.69422	5.17641	3.97959	3.38711	6.00307	10.2185	12.4325	8.11227	3.83638	21.1695	3.81444	2.50954	1.95551	6.17624	4.86805	5.39863	6.41524	7.40946	6.29478	7.58385	7.82483	6.91351	3.51788	5.21223	5.51365	8.0633	5.59709	8.35673
5.73019	3.92956	2.51571	1.2314	2.02333	0.873316	7.00555	6.55477	1.20798	0.600284	3.19463	0.873316	2.27771	5.02628	3.43079	3.56691	5.44885	9.02998	12.788	7.11777	3.70357	21.6871	3.34436	2.60898	2.3029	6.4568	5.2198	6.25281	6.13646	7.43164	6.47367	7.77296	8.35651	7.12798	3.72285	5.69376	5.36892	7.55724	5.65696	8.71461
5.33542	3.78386	2.15608	1.10532	2.45757	0.707392	7.03939	6.3555	1.10901	0.386325	2.9877	0.707392	1.97086	4.95224	2.89077	3.78681	4.90584	8.01091	12.9484	6.03889	3.49564	21.7639	2.83318	2.71468	2.73229	6.61936	5.59837	7.02019	5.74661	7.38181	6.56671	8.0531	8.7764	7.41728	3.99208	6.12525	5.45157	7.00953	5.80736	9.1557
4.92853	3.66605	1.85939	0.99724	3.00711	0.621981	7.03049	6.15246	1.04981	0.280143	2.75475	0.621981	1.77373	4.89711	2.40635	4.05614	4.4159	7.21195	12.9047	4.98669	3.24493	21.3756	2.3287	2.82839	3.24213	6.66432	5.98114	7.66348	5.26232	7.24151	6.57713	8.39208	9.06475	7.77061	4.33922	6.50852	5.77142	6.48687	6.05466	9.64178
4.52084	3.5587	1.56464	0.909465	3.64705	0.621847	6.98283	5.97139	1.01606	0.287701	2.50412	0.621847	1.67994	4.83976	2.02622	4.37373	3.97967	6.60523	12.6563	4.07891	2.98727	20.5266	1.87918	2.95731	3.82581	6.60035	6.34433	8.15143	4.70304	7.00541	6.50463	8.76828	9.20852	8.18108	4.77834	6.84963	6.32608	6.04362	6.37202	10.09
4.11581	3.44147	1.23771	0.838214	4.34122	0.702105	6.90018	5.83255	0.993681	0.407018	2.25533	0.702105	1.66831	4.79079	1.77984	4.71719	3.59407	6.1468	12.2121	3.41739	2.76006	19.2551	1.5242	3.11002	4.47625	6.44447	6.67038	8.46093	4.07265	6.69242	6.34048	9.12588	9.19805	8.63879	5.31347	7.15953	7.09583	5.71559	6.70384	10.4186
3.69095	3.27892	0.898071	0.775162	5.05096	0.859523	6.78375	5.73862	0.980139	0.631553	2.01991	0.859523	1.71235	4.75753	1.68465	5.04897	3.29482	5.80841	11.59	3.05171	2.59494	17.6295	1.29157	3.29033	5.18314	6.2326	6.94362	8.5789	3.39501	6.33003	6.05999	9.41373	9.02177	9.11291	5.92831	7.45692	8.04373	5.50989	7.00785	10.575
3.22882	3.0374	0.589839	0.715495	5.73787	1.09245	6.63292	5.67954	0.982356	0.945726	1.80269	1.09245	1.80894	4.73212	1.75071	5.32845	3.13452	5.5774	10.8163	2.94689	2.4996	15.7444	1.19641	3.49608	5.9297	6.01334	7.14858	8.50526	2.71648	5.94449	5.65305	9.61223	8.69768	9.53533	6.5894	7.77142	9.11408	5.37327	7.25633	10.5122
2.74824	2.70771	0.355894	0.660054	6.3588	1.39543	6.44944	5.64873	1.00985	1.33274	1.60563	1.39543	1.96419	4.70457	1.98046	5.52772	3.14163	5.47043	9.92403	3.01218	2.45544	13.7167	1.23438	3.72944	6.69213	5.83176	7.26969	8.25289	2.08761	5.55091	5.13946	9.72294	8.2593	9.83689	7.26449	8.13909	10.2206	5.21483	7.42337	10.1934
2.27967	2.31128	0.217097	0.610737	6.8728	1.75739	6.23564	5.63042	1.07152	1.77338	1.4331	1.75739	2.17185	4.66741	2.35515	5.6403	3.31079	5.484	8.95085	3.1603	2.44949	11.6801	1.38221	3.9957	7.44094	5.72088	7.29326	7.85119	1.54213	5.16379	4.54728	9.75694	7.72184	9.95925	7.91813	8.58926	11.2774	4.97084	7.48151	9.61054
1.84258	1.88365	0.160503	0.566558	7.24468	2.1653	5.99208	5.61046	1.17297	2.24365	1.28815	2.1653	2.41127	4.6189	2.83638	5.6668	3.58999	5.57051	7.94016	3.35783	2.48467	9.77547	1.61644	4.2938	8.14574	5.70719	7.21477	7.34837	1.07675	4.78188	3.90406	9.7188	7.06662	9.87381	8.51605	9.13444	12.2031	4.60652	7.41406	8.78624
1.44526	1.45785	0.150967	0.526172	7.44879	2.60394	5.72413	5.58647	1.31329	2.7184	1.17611	2.60394	2.6502	4.55638	3.38928	5.61161	3.91395	5.66451	6.93898	3.59532	2.56552	8.13592	1.93213	4.61527	8.76954	5.82142	7.03582	6.80485	0.694642	4.3911	3.23193	9.60787	6.27508	9.57613	9.01951	9.77058	12.9384	4.12723	7.21946	7.76756
1.08189	1.06761	0.156787	0.488667	7.47194	3.05792	5.44143	5.55467	1.48629	3.17194	1.09403	3.05792	2.85569	4.48139	3.98711	5.48353	4.22678	5.70774	5.99585	3.86168	2.68705	6.85486	2.32663	4.94311	9.27188	6.07262	6.76347	6.28854	0.398281	3.95154	2.56457	9.41391	5.35562	9.07618	9.38747	10.4715	13.4439	3.55964	6.90755	6.62159
0.767904	0.744845	0.165922	0.452617	7.31123	3.51171	5.15604	5.50846	1.68341	3.57843	1.03823	3.51171	2.9995	4.39686	4.60144	5.28897	4.4954	5.67009	5.15666	4.14785	2.85113	5.95208	2.80111	5.2544	9.61637	6.42529	6.41077	5.85851	0.183364	3.42354	1.95105	9.10668	4.37658	8.38804	9.58347	11.1847	13.6911	2.94757	6.4922	5.42221
0.534064	0.499437	0.175635	0.41634	6.96926	3.94675	4.87189	5.43981	1.89525	3.91253	1.00891	3.94675	3.06312	4.29232	5.19846	5.04052	4.70397	5.53559	4.45699	4.44991	3.05994	5.3545	3.36102	5.53109	9.78122	6.83696	6.00254	5.56321	0.054389	2.80635	1.42967	8.66312	3.43402	7.51728	9.57798	11.8685	13.6615	2.3415	5.9988	4.23125
0.396106	0.330848	0.185083	0.37907	6.45343	4.34071	4.57885	5.33392	2.11141	4.15194	1.00789	4.34071	3.03515	4.15713	5.73933	4.7596	4.84399	5.2857	3.9086	4.7604	3.3127	4.95088	4.00898	5.76023	9.75709	7.29075	5.56343	5.44215	0.00243074	2.15373	1.01133	8.07707	2.60964	6.47856	9.36672	12.4935	13.3473	1.79239	5.46082	3.10015
0.343892	0.227924	0.194045	0.340821	5.77481	4.66878	4.26292	5.17709	2.31875	4.28069	1.03288	4.66878	2.91506	3.9897	6.18265	4.47525	4.91134	4.90604	3.4965	5.06653	3.6042	4.67061	4.73971	5.92823	9.54159	7.75632	5.11887	5.51022	0.00465662	1.53262	0.711121	7.3593	1.96954	5.32016	8.96834	13.0097	12.7424	1.34166	4.90487	2.1005
0.33714	0.174641	0.203146	0.303777	4.95437	4.90733	3.91152	4.9587	2.50216	4.29106	1.07451	4.90733	2.71183	3.80558	6.48678	4.20333	4.90312	4.4027	3.20264	5.35009	3.92709	4.4472	5.54142	6.02067	9.1507	8.17977	4.70317	5.76158	0.0338845	1.00785	0.533865	6.54403	1.54043	4.14134	8.41549	13.3195	11.8451	1.00841	4.34301	1.29781
0.342671	0.144884	0.213475	0.270654	4.04906	5.03773	3.51954	4.67438	2.6448	4.18389	1.12046	5.03773	2.44607	3.625	6.61843	3.95488	4.82325	3.80614	3.01216	5.58737	4.26645	4.22499	6.39552	6.02492	8.61278	8.50334	4.34591	6.18224	0.0808064	0.628012	0.459831	5.67649	1.27763	3.0479	7.75109	13.3039	10.6736	0.800361	3.76936	0.731195
0.348342	0.123962	0.225804	0.243653	3.1416	5.05164	3.1008	4.33071	2.72881	3.96947	1.15757	5.05164	2.14749	3.45872	6.55984	3.74054	4.6831	3.17415	2.90146	5.75146	4.60176	3.98776	7.2725	5.93331	7.96003	8.66772	4.05148	6.73865	0.144248	0.406519	0.454702	4.81511	1.12729	2.13355	7.01424	12.8665	9.27893	0.706122	3.19302	0.398002
0.350734	0.106649	0.239732	0.223679	2.3109	4.9484	2.67935	3.93603	2.74015	3.66792	1.17445	4.9484	1.84873	3.30297	6.30967	3.56118	4.49794	2.57633	2.84651	5.81044	4.90432	3.73784	8.13309	5.74604	7.23193	8.63498	3.79083	7.36788	0.220578	0.318242	0.478338	4.04091	1.07559	1.46114	6.22718	11.9746	7.76469	0.688262	2.62904	0.243612
0.350462	0.0915608	0.254764	0.210708	1.61567	4.73626	2.27945	3.4977	2.67253	3.30709	1.16475	4.73626	1.57673	3.14687	5.87842	3.39838	4.28469	2.06411	2.81219	5.75026	5.14192	3.48189	8.93127	5.47197	6.4852	8.39387	3.53552	8.00386	0.305974	0.321279	0.509308	3.42898	1.10479	1.04044	5.40455	10.6778	6.26063	0.710496	2.08357	0.199872
0.348414	0.0796151	0.270156	0.203105	1.07513	4.43464	1.91979	3.03165	2.52771	2.91901	1.12761	4.43464	1.34476	2.97411	5.29161	3.21231	4.06164	1.6518	2.76695	5.57184	5.29904	3.23748	9.61848	5.12516	5.76297	7.96192	3.27562	8.57952	0.396904	0.371513	0.541867	3.00486	1.17794	0.806458	4.56896	9.07774	4.89493	0.739447	1.5642	0.209388
0.345665	0.0716905	0.285761	0.198762	0.685721	4.06898	1.60848	2.55788	2.31703	2.5357	1.06534	4.06898	1.15271	2.77523	4.58788	2.98114	3.84494	1.33026	2.7008	5.28884	5.36402	3.01991	10.1453	4.72216	5.07493	7.37464	3.01283	9.03342	0.489982	0.43262	0.571206	2.71731	1.26228	0.684448	3.75292	7.31784	3.76449	0.765695	1.10972	0.23571
0.343788	0.068731	0.302286	0.196614	0.442295	3.66931	1.34423	2.10049	2.06009	2.18039	0.982188	3.66931	0.988775	2.56252	3.82009	2.70869	3.62773	1.06496	2.61334	4.92507	5.33236	2.83356	10.4611	4.28372	4.40596	6.67925	2.74919	9.32094	0.582351	0.496722	0.596258	2.48335	1.35149	0.618042	3.01054	5.56316	2.90853	0.784781	0.762536	0.273153
0.343138	0.0706538	0.320622	0.196574	0.332514	3.25889	1.1269	1.6811	1.78151	1.86495	0.884433	3.25889	0.844749	2.35702	3.04767	2.40773	3.38564	0.836619	2.50927	4.50476	5.20783	2.66866	10.514	3.83322	3.76572	5.92987	2.48379	9.415	0.671138	0.561245	0.617787	2.27589	1.44273	0.578718	2.38872	3.97993	2.33413	0.795403	0.546264	0.31908
0.342461	0.0769315	0.340979	0.198611	0.303661	2.85383	0.956005	1.31413	1.50905	1.59176	0.778579	2.85383	0.714433	2.17017	2.32859	2.09743	3.09095	0.658386	2.39384	4.04944	4.99583	2.51448	10.2595	3.38131	3.19383	5.17121	2.21729	9.29889	0.752877	0.623018	0.636229	2.08442	1.52941	0.555677	1.9053	2.70955	1.99431	0.798059	0.458289	0.370739
0.340763	0.0870558	0.362527	0.202696	0.303148	2.45935	0.829625	1.00992	1.26588	1.34875	0.671598	2.45935	0.591619	2.00482	1.72115	1.79442	2.74314	0.535656	2.27142	3.57698	4.69828	2.36651	9.67792	2.93858	2.71182	4.43541	1.95456	8.96236	0.823639	0.678935	0.651781	1.90468	1.60084	0.542771	1.55284	1.8356	1.80038	0.792999	0.467003	0.426456
0.337295	0.100237	0.383291	0.208533	0.306211	2.07653	0.744609	0.770627	1.06134	1.12398	0.569028	2.07653	0.477096	1.85183	1.25709	1.50642	2.35138	0.450422	2.14462	3.1018	4.3284	2.23075	8.7808	2.52177	2.32079	3.74177	1.70753	8.40415	0.879962	0.725702	0.664764	1.73749	1.64889	0.538087	1.3222	1.31511	1.66465	0.780958	0.531669	0.484211
0.331874	0.115379	0.400891	0.215403	0.308191	1.70209	0.690758	0.592992	0.893251	0.906025	0.477801	1.70209	0.378024	1.69468	0.939412	1.23551	1.93005	0.381379	2.01401	2.63559	3.90755	2.11201	7.62161	2.15824	2.02068	3.10901	1.48887	7.64875	0.91863	0.76042	0.675775	1.59754	1.67062	0.539817	1.18155	1.01261	1.54555	0.763564	0.618085	0.541366
0.325447	0.131273	0.411411	0.222505	0.309524	1.3474	0.656594	0.466304	0.749289	0.697349	0.403597	1.3474	0.297971	1.52696	0.735866	0.988841	1.50478	0.322396	1.88103	2.19122	3.44781	2.00824	6.28436	1.86509	1.80757	2.54834	1.30289	6.74287	0.936353	0.781414	0.684474	1.50153	1.66411	0.545426	1.09646	0.825144	1.4505	0.741991	0.701485	0.595405
0.319861	0.14718	0.412141	0.229276	0.310457	1.03084	0.634322	0.383645	0.617578	0.507969	0.345815	1.03084	0.236064	1.35099	0.597002	0.775905	1.11423	0.276201	1.7485	1.782	2.94345	1.91445	4.87454	1.63698	1.66398	2.04908	1.14711	5.7482	0.92984	0.788824	0.68955	1.45314	1.62899	0.553578	1.05238	0.680933	1.38518	0.716293	0.775572	0.644274
0.316782	0.162971	0.403364	0.235304	0.311149	0.766599	0.617092	0.335479	0.49244	0.351669	0.297985	0.766599	0.189897	1.17475	0.489418	0.608789	0.79409	0.243227	1.61859	1.42461	2.39789	1.82793	3.51413	1.45521	1.55646	1.60794	1.02486	4.73833	0.897536	0.783242	0.688678	1.43507	1.56764	0.563905	1.02978	0.573567	1.34291	0.686526	0.836642	0.686886
0.3178	0.178582	0.386584	0.240395	0.311718	0.560256	0.601679	0.312078	0.376424	0.238847	0.254856	0.560256	0.156416	1.00922	0.403934	0.490783	0.567748	0.221535	1.49409	1.13184	1.82672	1.74704	2.32748	1.30104	1.45439	1.22247	0.938408	3.78143	0.839861	0.765334	0.680116	1.42496	1.48376	0.575204	1.00944	0.503907	1.30603	0.653194	0.881531	0.723228
0.325139	0.193512	0.364231	0.244544	0.312028	0.404196	0.586707	0.303426	0.276574	0.169041	0.215637	0.404196	0.13567	0.868443	0.341615	0.417286	0.430197	0.20485	1.37896	0.904291	1.27475	1.6689	1.41313	1.16281	1.35128	0.895619	0.88398	2.93453	0.759805	0.736371	0.663187	1.40831	1.38093	0.584994	0.984931	0.4577	1.26636	0.616627	0.908567	0.753546
0.341058	0.206627	0.338501	0.248019	0.311632	0.29111	0.571662	0.302109	0.198167	0.134216	0.180179	0.29111	0.126807	0.76508	0.298413	0.37632	0.355215	0.187752	1.27749	0.735415	0.796162	1.59241	0.808338	1.0312	1.24536	0.62437	0.857136	2.23579	0.663054	0.6996	0.63738	1.3742	1.26402	0.589502	0.956683	0.420049	1.2229	0.576641	0.917896	0.778384
0.366345	0.216447	0.309747	0.251057	0.309731	0.216068	0.55613	0.301407	0.144987	0.119578	0.149119	0.216068	0.126914	0.701649	0.26846	0.354824	0.310041	0.169083	1.19286	0.620162	0.436421	1.51592	0.458852	0.906762	1.14377	0.407959	0.85419	1.68961	0.556655	0.65876	0.603217	1.32074	1.14145	0.586347	0.926434	0.386316	1.17353	0.53312	0.91043	0.7985
0.399604	0.221599	0.27643	0.25378	0.305359	0.175426	0.540088	0.299275	0.115203	0.114163	0.122757	0.175426	0.132096	0.670829	0.246817	0.343483	0.278295	0.150081	1.12609	0.549249	0.216075	1.43698	0.277445	0.793502	1.0524	0.239929	0.871947	1.28757	0.449058	0.617611	0.561584	1.25215	1.02308	0.574266	0.896429	0.35513	1.117	0.486501	0.88776	0.81441
0.436994	0.220781	0.239309	0.256171	0.298502	0.156068	0.523523	0.295212	0.101124	0.110485	0.101096	0.156068	0.13956	0.660982	0.229774	0.334607	0.256586	0.13214	1.07514	0.511051	0.113128	1.35537	0.192619	0.691561	0.975362	0.114721	0.90336	1.02098	0.348508	0.578648	0.513941	1.17504	0.917864	0.552954	0.86887	0.325977	1.05614	0.438196	0.852989	0.826893
0.474563	0.212735	0.201543	0.258115	0.290063	0.144295	0.506027	0.289112	0.0954155	0.105303	0.0836388	0.144295	0.147919	0.66356	0.217245	0.324632	0.245088	0.117055	1.03494	0.491457	0.0763571	1.2728	0.155008	0.601164	0.913476	0.0334501	0.941826	0.847688	0.261965	0.544072	0.461479	1.09602	0.833222	0.522573	0.844639	0.298366	0.995212	0.389675	0.809659	0.836703
0.509166	0.196577	0.166222	0.259352	0.28137	0.132202	0.487735	0.281326	0.0920664	0.0986905	0.0694832	0.132202	0.156379	0.671628	0.209672	0.311747	0.241506	0.105724	1.0003	0.483996	0.0650699	1.19293	0.140306	0.525907	0.859541	0.00243074	0.980248	0.718585	0.193808	0.515858	0.405099	1.021	0.774442	0.483957	0.823065	0.271886	0.938002	0.342294	0.760792	0.843335
0.536643	0.17174	0.136108	0.259605	0.273975	0.117933	0.469489	0.272004	0.0887747	0.0914316	0.0585794	0.117933	0.164185	0.678318	0.206429	0.296877	0.241621	0.0978253	0.96505	0.485254	0.0616873	1.11912	0.131503	0.469863	0.806179	0.0312803	1.01001	0.617882	0.143661	0.494587	0.346085	0.953833	0.743096	0.439413	0.803435	0.246472	0.887169	0.298153	0.709211	0.84468
0.553174	0.13839	0.113026	0.258536	0.269594	0.103341	0.452069	0.260989	0.0847944	0.0845535	0.0514244	0.103341	0.170924	0.681275	0.206312	0.282122	0.244083	0.0927539	0.926964	0.491065	0.0634274	1.05294	0.122331	0.43614	0.75134	0.130175	1.02377	0.543073	0.108325	0.478767	0.286138	0.896441	0.736611	0.391951	0.785726	0.222475	0.844108	0.258812	0.656658	0.838352
0.555282	0.0976832	0.0962792	0.256076	0.269519	0.0908676	0.435826	0.248056	0.0802483	0.0790923	0.0477337	0.0908676	0.176072	0.68018	0.208107	0.269114	0.249117	0.0899597	0.886886	0.498611	0.0681557	0.994135	0.109541	0.426892	0.694203	0.308542	1.01765	0.493885	0.0836912	0.465462	0.22711	0.849639	0.748432	0.343518	0.769655	0.199643	0.808876	0.225335	0.602856	0.822326
0.540402	0.051403	0.0828234	0.252355	0.274132	0.0821384	0.420865	0.233089	0.0755791	0.0759724	0.0468632	0.0821384	0.179163	0.675531	0.210999	0.258753	0.256794	0.0887992	0.845507	0.505481	0.0741044	0.942082	0.0924749	0.442427	0.636343	0.571334	0.989395	0.462366	0.0662964	0.452092	0.170714	0.81284	0.77299	0.29499	0.754838	0.177987	0.780806	0.198213	0.546565	0.795876
0.508458	0.00243074	0.0711787	0.24801	0.28309	0.0775666	0.407301	0.216027	0.071199	0.0757171	0.0482937	0.0775666	0.180746	0.668512	0.214322	0.250423	0.266844	0.0898077	0.803196	0.51099	0.082526	0.895841	0.0714844	0.4819	0.576195	0.919364	0.938267	0.439951	0.0533681	0.435961	0.118042	0.784206	0.804754	0.24749	0.740784	0.158682	0.758628	0.17685	0.487161	0.759366
SIN 100 SEDENTARI TB 1	SIN 100 SEDENTARI TB 2	SIN 100 SEDENTARI TB 3	SIN 100 SEDENTARI TB 4	SIN 100 SEDENTARI TB 5	SIN 100 SEDENTARI TB 6	SIN 100 SEDENTARI TB 7	SIN 100 SEDENTARI TB 8	SIN 100 SEDENTARI TB 9	SIN 100 SEDENTARI TB 10	SIN 100 SEDENTARI TB 11	SIN 100 SEDENTARI TB 12	SIN 100 SEDENTARI TB 13	SIN 100 SEDENTARI TB 14	SIN 100 SEDENTARI TB 15	SIN 100 SEDENTARI TB 16	SIN 100 SEDENTARI TB 17	SIN 100 SEDENTARI TB 18	SIN 100 SEDENTARI TB 19	SIN 100 SEDENTARI TB 20	SIN 100 SEDENTARI TB 21	SIN 100 SEDENTARI TB 22	SIN 100 SEDENTARI TB 23	SIN 100 SEDENTARI TB 24	SIN 100 SEDENTARI TB 25	SIN 100 SEDENTARI TB 26	SIN 100 SEDENTARI TB 27	SIN 100 SEDENTARI TB 28	SIN 100 SEDENTARI TB 29	SIN 100 SEDENTARI TB 30	SIN 100 SEDENTARI TB 31	SIN 100 SEDENTARI TB 32	SIN 100 SEDENTARI TB 33	SIN 100 SEDENTARI TB 34	SIN 100 SEDENTARI TB 35	SIN 100 SEDENTARI TB 36	SIN 100 SEDENTARI TB 37	SIN 100 SEDENTARI TB 38	SIN 100 SEDENTARI TB 39	SIN 100 SEDENTARI TB 40
0.709705	0.858744	0.953205	1.05806	1.17444	0.225868	0.661005	0.257489	0.753545	0.293538	0.859042	0.515793	0.716672	0.613793	0.85284	0.730414	1.01488	0.0379057	0.857619	0.0458659	1.03772	0.0554978	1.25564	0.0150855	0.727251	0.0168958	0.814521	0.0189233	0.912264	0.0356669	0.242046	0.0406603	0.275932	0.0463527	0.314563	0.432029	0.286376	0.257781	0.250048	0.242546
0.653971	0.791305	0.878348	0.974966	1.08221	0.214972	0.659365	0.245068	0.751676	0.279378	0.856911	0.477224	0.688936	0.567897	0.819834	0.675797	0.975602	0.0366634	0.859124	0.0443627	1.03954	0.0536788	1.25784	0.0116973	0.716078	0.013101	0.802008	0.0146731	0.898249	0.0365628	0.254696	0.0416816	0.290353	0.047517	0.331003	0.41302	0.287905	0.276913	0.268605	0.260547
0.596702	0.722009	0.80143	0.889588	0.987442	0.206811	0.658808	0.235764	0.751041	0.268771	0.856187	0.437533	0.665278	0.520664	0.79168	0.61959	0.9421	0.0357489	0.860648	0.0432562	1.04138	0.05234	1.26007	0.00869372	0.705441	0.00973697	0.790094	0.0109054	0.884906	0.0382272	0.265788	0.043579	0.302998	0.0496801	0.345418	0.395261	0.278497	0.289882	0.281185	0.27275
0.539222	0.652459	0.724229	0.803895	0.892323	0.201462	0.658946	0.229666	0.751198	0.26182	0.856366	0.401062	0.646434	0.477264	0.769257	0.567945	0.915416	0.0351918	0.861615	0.042582	1.04255	0.0515243	1.26149	0.00661268	0.69546	0.00740621	0.778915	0.00829495	0.872385	0.0405325	0.275654	0.046207	0.314245	0.052676	0.358239	0.379373	0.258033	0.296025	0.287145	0.27853
0.483163	0.584627	0.648936	0.720319	0.799554	0.19826	0.659441	0.226016	0.751763	0.257658	0.85701	0.371441	0.63268	0.442015	0.75289	0.525997	0.895939	0.0347784	0.861708	0.0420819	1.04267	0.0509191	1.26163	0.00571912	0.686353	0.00640542	0.768716	0.00717407	0.860962	0.0432104	0.285471	0.0492598	0.325437	0.0561562	0.370999	0.365562	0.228226	0.295565	0.286698	0.278097
0.430177	0.520514	0.57777	0.641325	0.711871	0.195987	0.660001	0.223425	0.752401	0.254704	0.857737	0.350722	0.623996	0.417359	0.742555	0.496657	0.88364	0.0344691	0.860591	0.0417076	1.04132	0.0504662	1.25999	0.00590974	0.678373	0.00661891	0.759778	0.00741318	0.850951	0.045838	0.296771	0.0522553	0.338319	0.0595711	0.385684	0.353372	0.19148	0.288932	0.280264	0.271856
0.381222	0.461279	0.51202	0.568342	0.63086	0.19367	0.660433	0.220784	0.752893	0.251694	0.858298	0.33869	0.620043	0.403041	0.737851	0.479618	0.878043	0.0339682	0.857811	0.0411015	1.03795	0.0497328	1.25592	0.00684403	0.671802	0.00766532	0.752418	0.00858516	0.842708	0.0479333	0.310532	0.054644	0.354006	0.0622942	0.403567	0.342598	0.15101	0.2773	0.268981	0.260911
0.337491	0.408365	0.453285	0.503146	0.558492	0.190737	0.660733	0.21744	0.753235	0.247882	0.858688	0.332549	0.62037	0.395734	0.738241	0.470923	0.878507	0.0330227	0.852837	0.0399575	1.03193	0.0483486	1.24864	0.008157	0.666885	0.00913583	0.746911	0.0102321	0.83654	0.0489519	0.327536	0.0558052	0.373391	0.0636179	0.425665	0.333253	0.110999	0.262628	0.25475	0.247107
0.300532	0.363644	0.403645	0.448046	0.497331	0.186817	0.660997	0.212971	0.753537	0.242787	0.859032	0.330703	0.624399	0.393536	0.743035	0.468308	0.884212	0.0317421	0.845204	0.0384079	1.0227	0.0464736	1.23746	0.00961157	0.663702	0.010765	0.743346	0.0120568	0.832548	0.0483678	0.347489	0.0551393	0.396137	0.0628588	0.451596	0.325445	0.0750129	0.247414	0.239991	0.232792
0.271248	0.32821	0.364314	0.404388	0.448871	0.181649	0.661444	0.207079	0.754046	0.236071	0.859612	0.33424	0.631265	0.397746	0.751206	0.473317	0.893935	0.0305999	0.834678	0.0370259	1.00996	0.0448013	1.22205	0.0107983	0.662147	0.012094	0.741605	0.0135453	0.830598	0.0457656	0.369039	0.0521727	0.420704	0.0594769	0.479603	0.319416	0.0464803	0.233718	0.226706	0.219905
0.249453	0.301839	0.335041	0.371895	0.412804	0.175201	0.662355	0.19973	0.755084	0.227692	0.860796	0.344374	0.639951	0.409805	0.761541	0.487668	0.906234	0.0300048	0.821529	0.0363058	0.99405	0.04393	1.2028	0.0112769	0.661894	0.0126301	0.741321	0.0141457	0.830279	0.0409411	0.391779	0.0466728	0.446628	0.053207	0.509156	0.315339	0.0269661	0.222775	0.216092	0.209609
0.234206	0.28339	0.314563	0.349164	0.387573	0.167757	0.663959	0.191243	0.756913	0.218017	0.862881	0.362231	0.649528	0.431055	0.772938	0.512956	0.919797	0.0300647	0.806425	0.0363783	0.975774	0.0440177	1.18069	0.0108596	0.662458	0.0121628	0.741953	0.0136223	0.830987	0.0341661	0.415306	0.0389493	0.473449	0.0444022	0.539731	0.313263	0.0158188	0.215721	0.209249	0.202972
0.224393	0.271516	0.301382	0.334535	0.371333	0.159757	0.666368	0.182123	0.75966	0.20762	0.866012	0.38868	0.658878	0.462529	0.784065	0.550409	0.933037	0.030609	0.790075	0.0370369	0.955991	0.0448147	1.15675	0.00965178	0.663444	0.01081	0.743057	0.0121072	0.832224	0.0262943	0.438485	0.0299755	0.499873	0.0341721	0.569856	0.313066	0.0141907	0.212069	0.205707	0.199536
0.218704	0.264632	0.293741	0.326053	0.361919	0.151621	0.669473	0.172848	0.7632	0.197047	0.870048	0.424449	0.667061	0.505094	0.793803	0.601062	0.944625	0.0311914	0.773138	0.0377416	0.935497	0.0456674	1.13195	0.00804395	0.664713	0.00900923	0.744478	0.0100903	0.833816	0.018356	0.461165	0.0209258	0.525728	0.0238554	0.59933	0.314684	0.0232324	0.210669	0.204349	0.198219
0.215891	0.261228	0.289963	0.321859	0.357263	0.14361	0.673073	0.163715	0.767303	0.186635	0.874725	0.470216	0.673612	0.559557	0.801598	0.665873	0.953902	0.0315289	0.75636	0.03815	0.915195	0.0461615	1.10739	0.0064352	0.666295	0.00720742	0.746251	0.00807231	0.835801	0.0112401	0.483106	0.0128137	0.55074	0.0146077	0.627844	0.318023	0.0423485	0.21173	0.205378	0.199216
0.215131	0.260308	0.288942	0.320726	0.356006	0.136128	0.676911	0.155186	0.771678	0.176912	0.879713	0.526707	0.678207	0.626781	0.807066	0.74587	0.960408	0.0318806	0.740417	0.0385755	0.895905	0.0466764	1.08404	0.00528015	0.668389	0.00591377	0.748595	0.00662342	0.838427	0.00584759	0.50357	0.00666626	0.574069	0.00759953	0.654439	0.322821	0.070846	0.213794	0.207381	0.201159
0.215884	0.26122	0.289954	0.321849	0.357253	0.12963	0.680792	0.147778	0.776103	0.168467	0.884758	0.594319	0.680664	0.707239	0.80999	0.841615	0.963888	0.032427	0.725772	0.0392366	0.878184	0.0474763	1.0626	0.0048887	0.671222	0.00547534	0.751769	0.00613239	0.841981	0.00271557	0.523157	0.00309575	0.596398	0.00352916	0.679894	0.328625	0.107347	0.216154	0.20967	0.203379
0.217832	0.263577	0.292571	0.324753	0.360476	0.124482	0.684585	0.14191	0.780427	0.161777	0.889687	0.673046	0.680904	0.800925	0.810275	0.9531	0.964228	0.0331462	0.71277	0.0401069	0.862452	0.0485294	1.04357	0.0052232	0.674929	0.00584999	0.755921	0.00655199	0.846631	0.00198057	0.542267	0.00225785	0.618185	0.00257395	0.70473	0.334714	0.150876	0.218787	0.212223	0.205856
0.220837	0.267212	0.296606	0.329232	0.365448	0.120784	0.688261	0.137693	0.784617	0.15697	0.894464	0.76196	0.679023	0.906732	0.808037	1.07901	0.961564	0.033776	0.70175	0.040869	0.849118	0.0494515	1.02743	0.00606043	0.679552	0.00678768	0.761098	0.0076022	0.852429	0.00345015	0.560547	0.00393317	0.639023	0.00448381	0.728487	0.340314	0.201898	0.220109	0.213505	0.2071
0.224936	0.272172	0.302111	0.335343	0.372231	0.118524	0.691916	0.135118	0.788784	0.154034	0.899214	0.85841	0.67533	1.02151	0.803643	1.21559	0.956335	0.0340132	0.692914	0.041156	0.838426	0.0497987	1.0145	0.00739267	0.685189	0.00827979	0.767412	0.00927337	0.859501	0.00671477	0.578916	0.00765484	0.659964	0.00872652	0.752359	0.344862	0.259747	0.21981	0.213216	0.206819
0.230332	0.278702	0.309359	0.343389	0.381162	0.117742	0.695696	0.134226	0.793093	0.153018	0.904126	0.95747	0.670331	1.13939	0.797694	1.35587	0.949256	0.0337002	0.686254	0.0407772	0.830367	0.0493404	1.00474	0.00923307	0.692041	0.010341	0.775086	0.011582	0.868097	0.0113908	0.598045	0.0129855	0.681772	0.0148034	0.77722	0.347648	0.323094	0.218734	0.212172	0.205807
0.23734	0.287181	0.318771	0.353836	0.392758	0.118273	0.699676	0.134832	0.797631	0.153708	0.9093	1.05235	0.664721	1.2523	0.791018	1.49024	0.941311	0.0328507	0.681756	0.0397493	0.824925	0.0480967	0.99816	0.0112723	0.700329	0.012625	0.784369	0.01414	0.878493	0.0169772	0.617401	0.019354	0.703838	0.0220636	0.802375	0.347981	0.391083	0.218761	0.212198	0.205832
0.24622	0.297926	0.330698	0.367074	0.407452	0.119591	0.703798	0.136334	0.80233	0.15542	0.914656	1.13492	0.659337	1.35055	0.784611	1.60715	0.933687	0.0314774	0.679523	0.0380877	0.822223	0.0460861	0.994889	0.0131548	0.710216	0.0147334	0.795441	0.0165014	0.890894	0.0231611	0.637942	0.0264037	0.727254	0.0301002	0.82907	0.3457	0.462043	0.223174	0.216479	0.209984
0.257401	0.311455	0.345715	0.383744	0.425955	0.121055	0.707901	0.138002	0.807007	0.157323	0.919988	1.19786	0.655309	1.42546	0.779818	1.69629	0.927983	0.0294985	0.679631	0.0356932	0.822353	0.0431887	0.995047	0.0143919	0.721763	0.0161189	0.808374	0.0180532	0.905379	0.0295788	0.660295	0.0337199	0.752736	0.0384407	0.858119	0.341207	0.534571	0.234019	0.226999	0.220189
0.271297	0.32827	0.36438	0.404461	0.448952	0.122508	0.711781	0.139659	0.811431	0.159212	0.925031	1.23596	0.65396	1.47079	0.778213	1.75024	0.926073	0.0269258	0.682112	0.0325802	0.825356	0.039422	0.99868	0.0147702	0.734955	0.0165426	0.82315	0.0185277	0.921928	0.035858	0.684072	0.0408781	0.779842	0.046601	0.88902	0.335253	0.6066	0.253989	0.246369	0.238978
0.288247	0.348778	0.387144	0.42973	0.477	0.123962	0.715197	0.141317	0.815325	0.161101	0.92947	1.24662	0.656643	1.48347	0.781406	1.76533	0.929873	0.0238429	0.686942	0.0288499	0.8312	0.0349083	1.00575	0.01442	0.749719	0.0161504	0.839686	0.0180884	0.940448	0.0416387	0.710295	0.0474681	0.809737	0.0541136	0.9231	0.328907	0.675066	0.285385	0.276823	0.268519
0.30815	0.372862	0.413876	0.459403	0.509937	0.125276	0.717882	0.142815	0.818385	0.162809	0.932959	1.23051	0.664776	1.46431	0.791084	1.74253	0.94139	0.0207193	0.693992	0.0250703	0.83973	0.0303351	1.01607	0.0136038	0.765852	0.0152363	0.857755	0.0170646	0.960685	0.0465186	0.739502	0.0530312	0.843032	0.0604555	0.961056	0.32285	0.737677	0.329443	0.31956	0.309973
0.330899	0.400388	0.444431	0.493318	0.547583	0.126219	0.719514	0.143889	0.820246	0.164034	0.935081	1.19164	0.679805	1.41805	0.808968	1.68748	0.962672	0.0181661	0.703	0.021981	0.85063	0.026597	1.02926	0.0123254	0.782982	0.0138044	0.87694	0.0154609	0.982173	0.0501542	0.772214	0.0571757	0.880324	0.0651804	1.00357	0.317333	0.79165	0.388821	0.377157	0.365842
0.356378	0.431218	0.478652	0.531303	0.589747	0.126776	0.719718	0.144524	0.820479	0.164758	0.935346	1.13618	0.702924	1.35205	0.83648	1.60894	0.995411	0.0164244	0.713684	0.0198735	0.863558	0.0240469	1.04491	0.0103637	0.800439	0.0116073	0.896492	0.0130002	1.00407	0.0524419	0.811171	0.0597838	0.924735	0.0681535	1.0542	0.312601	0.834108	0.465424	0.451462	0.437918
0.384222	0.464908	0.516048	0.572814	0.635823	0.127113	0.718211	0.144909	0.81876	0.165196	0.933387	1.07149	0.734996	1.27507	0.874645	1.51733	1.04083	0.0155052	0.725978	0.0187614	0.878433	0.0227012	1.0629	0.00778864	0.817447	0.00872327	0.915541	0.00977007	1.02541	0.0533603	0.858885	0.0608308	0.979129	0.0693471	1.11621	0.308794	0.865839	0.561299	0.54446	0.528126
0.413967	0.5009	0.555999	0.617159	0.685047	0.127418	0.714902	0.145256	0.814988	0.165592	0.929087	1.00516	0.776464	1.19614	0.923992	1.42341	1.09955	0.0149633	0.739946	0.0181056	0.895334	0.0219078	1.08335	0.00512506	0.833299	0.00574006	0.933295	0.00642887	1.04529	0.0529842	0.916846	0.060402	1.0452	0.0688582	1.19153	0.305985	0.889682	0.6793	0.658921	0.639153
0.445072	0.538537	0.597776	0.663532	0.73652	0.127959	0.709744	0.145874	0.809108	0.166296	0.922384	0.942579	0.827411	1.12167	0.984619	1.33479	1.1717	0.0142631	0.75558	0.0172584	0.914252	0.0208826	1.10624	0.00304912	0.847414	0.00341501	0.949104	0.00382482	1.063	0.0514535	0.986153	0.058657	1.12421	0.066869	1.2816	0.304208	0.910952	0.820095	0.795492	0.771627
0.476846	0.576984	0.640452	0.710902	0.789101	0.129055	0.702805	0.147122	0.801198	0.167719	0.913365	0.88695	0.887666	1.05547	1.05632	1.25601	1.25702	0.0130075	0.772752	0.0157391	0.93503	0.0190443	1.13139	0.00203921	0.859271	0.00228392	0.962384	0.00255799	1.07787	0.0489074	1.06602	0.0557545	1.21526	0.0635601	1.38539	0.303539	0.938108	0.982311	0.952841	0.924256
0.508612	0.61542	0.683116	0.758259	0.841667	0.130952	0.694315	0.149285	0.791519	0.170185	0.902332	0.838404	0.956741	0.997701	1.13852	1.18726	1.35484	0.0112063	0.791036	0.0135596	0.957153	0.0164072	1.15816	0.00198057	0.868369	0.00221824	0.972573	0.00248443	1.08928	0.0454511	1.15666	0.0518142	1.3186	0.0590682	1.5032	0.304263	0.98132	1.16046	1.12564	1.09188
0.53952	0.652819	0.724629	0.804338	0.892816	0.133706	0.684515	0.152424	0.780347	0.173764	0.889596	0.79924	1.03371	0.951096	1.23012	1.1318	1.46384	0.00910218	0.809795	0.0110136	0.979852	0.0133265	1.18562	0.00262139	0.874072	0.00293596	0.978961	0.00328828	1.09644	0.0413343	1.258	0.0471211	1.43412	0.0537181	1.63489	0.306534	1.05096	1.34767	1.30724	1.26803
0.568795	0.688242	0.763949	0.847983	0.941261	0.137121	0.673652	0.156318	0.767963	0.178203	0.875478	0.776003	1.11711	0.923444	1.32936	1.0989	1.58194	0.00716696	0.828161	0.00867202	1.00207	0.0104931	1.21251	0.00410652	0.875836	0.0045993	0.980936	0.00515122	1.09865	0.0369795	1.37007	0.0421567	1.56188	0.0480586	1.78054	0.310352	1.15408	1.53946	1.49328	1.44848
0.595289	0.7203	0.799532	0.887481	0.985104	0.14091	0.662095	0.160637	0.754788	0.183127	0.860458	0.775939	1.20489	0.923367	1.43382	1.09881	1.70625	0.00587252	0.845026	0.00710574	1.02248	0.00859795	1.2372	0.00693922	0.87335	0.00777192	0.978152	0.00870455	1.09553	0.0329775	1.49135	0.0375943	1.70014	0.0428576	1.93816	0.315628	1.29013	1.73163	1.67968	1.62929
0.617572	0.747262	0.829461	0.920702	1.02198	0.144689	0.650294	0.164945	0.741335	0.188037	0.845122	0.803192	1.29474	0.955798	1.54074	1.1374	1.83348	0.00547399	0.859153	0.00662353	1.03958	0.00801447	1.25789	0.0116391	0.866413	0.0130358	0.970383	0.0146001	1.08683	0.0299475	1.61799	0.0341401	1.84451	0.0389198	2.10274	0.322015	1.44738	1.91924	1.86166	1.80581
0.634402	0.767627	0.852066	0.945793	1.04983	0.14798	0.63875	0.168697	0.728174	0.192314	0.830119	0.856781	1.38422	1.01957	1.64722	1.21329	1.96019	0.00603975	0.869279	0.0073081	1.05183	0.0088428	1.27271	0.0183779	0.854863	0.0205833	0.957446	0.0230533	1.07234	0.0286377	1.74455	0.032647	1.98879	0.0372175	2.26722	0.329003	1.60787	2.09406	2.03124	1.97031
0.644941	0.780378	0.86622	0.961504	1.06727	0.150525	0.627938	0.171598	0.71585	0.195622	0.816069	0.928547	1.47094	1.10497	1.75042	1.31492	2.083	0.00726335	0.874468	0.00878865	1.05811	0.0106343	1.28031	0.0265732	0.83872	0.0297619	0.939367	0.0333334	1.05209	0.0295517	1.86646	0.0336889	2.12777	0.0384053	2.42565	0.336108	1.75596	2.24713	2.17972	2.11432
0.648592	0.784796	0.871123	0.966947	1.07331	0.152361	0.618395	0.173692	0.70497	0.198009	0.803666	1.00971	1.55262	1.20156	1.84761	1.42986	2.19866	0.00885816	0.874217	0.0107184	1.0578	0.0129692	1.27994	0.0351613	0.818447	0.0393806	0.916661	0.0441063	1.02666	0.0330244	1.98135	0.0376478	2.25874	0.0429185	2.57496	0.342866	1.88003	2.37189	2.30073	2.23171
0.645282	0.780792	0.866679	0.962013	1.06783	0.153653	0.610636	0.175165	0.696125	0.199688	0.793583	1.09256	1.62695	1.30014	1.93606	1.54717	2.30392	0.0106587	0.868489	0.012897	1.05087	0.0156054	1.27155	0.0433382	0.794832	0.0485388	0.890212	0.0543635	0.997037	0.0389664	2.0852	0.0444216	2.37713	0.0506407	2.70993	0.348926	1.96879	2.4622	2.38833	2.31668
0.635411	0.768848	0.853421	0.947298	1.0515	0.154605	0.605137	0.17625	0.689856	0.200925	0.786436	1.16843	1.69193	1.39043	2.0134	1.65461	2.39594	0.0125955	0.857483	0.0152405	1.03755	0.018441	1.25544	0.0506547	0.76888	0.0567333	0.861146	0.0635413	0.964483	0.046772	2.17178	0.0533201	2.47582	0.0607849	2.82244	0.354205	2.01255	2.5093	2.43402	2.361
0.619546	0.749651	0.832112	0.923644	1.02525	0.155238	0.602454	0.176971	0.686798	0.201747	0.78295	1.22602	1.74605	1.45896	2.0778	1.73616	2.47258	0.0146497	0.841606	0.0177261	1.01834	0.0214486	1.23219	0.0566551	0.741777	0.0634537	0.830791	0.0710681	0.930485	0.0556941	2.23493	0.0634913	2.54782	0.0723801	2.90451	0.358891	2.00889	2.50396	2.42884	2.35598
0.598393	0.724055	0.803701	0.892108	0.99024	0.155441	0.603241	0.177202	0.687694	0.202011	0.783971	1.25625	1.7882	1.49494	2.12796	1.77898	2.53228	0.0167769	0.821545	0.0203001	0.99407	0.0245631	1.20282	0.0609336	0.714833	0.0682457	0.800613	0.0764351	0.896687	0.0651196	2.26796	0.0742363	2.58547	0.0846294	2.94744	0.363353	1.96179	2.44461	2.37127	2.30013
0.57313	0.693487	0.769771	0.854445	0.948434	0.155078	0.608119	0.176789	0.693256	0.201539	0.790312	1.25522	1.81769	1.49371	2.16305	1.77752	2.57403	0.0185512	0.798179	0.022447	0.965796	0.0271608	1.16861	0.0631484	0.689557	0.0707263	0.772303	0.0792134	0.86498	0.0745548	2.26782	0.0849925	2.58531	0.0968914	2.94725	0.367973	1.88001	2.33974	2.26955	2.20146
0.545246	0.659748	0.73232	0.812875	0.902291	0.153803	0.617721	0.175336	0.704202	0.199883	0.80279	1.22326	1.83412	1.45568	2.1826	1.73226	2.59729	0.0194882	0.772379	0.0235807	0.934579	0.0285327	1.13084	0.0631375	0.667349	0.070714	0.747431	0.0791997	0.837123	0.0833678	2.23349	0.0950393	2.54618	0.108345	2.90264	0.373018	1.77629	2.20784	2.1416	2.07735
0.516112	0.624495	0.69319	0.769441	0.854079	0.15142	0.632749	0.172619	0.721334	0.196786	0.822321	1.16488	1.8373	1.38621	2.18638	1.64959	2.6018	0.0194488	0.745156	0.0235331	0.901639	0.028475	1.09098	0.0611992	0.649286	0.0685431	0.7272	0.0767682	0.814464	0.090805	2.16495	0.103518	2.46804	0.11801	2.81357	0.378492	1.66522	2.0715	2.00936	1.94908
0.486671	0.588872	0.653648	0.725549	0.805359	0.148122	0.654018	0.168859	0.745581	0.1925	0.849962	1.08828	1.8271	1.29505	2.17425	1.54111	2.58735	0.0184695	0.717695	0.0223481	0.868411	0.0270412	1.05078	0.0577048	0.636105	0.0646294	0.712438	0.0723849	0.797931	0.0961942	2.06311	0.109661	2.35195	0.125014	2.68122	0.384119	1.56624	1.95195	1.89339	1.83659
0.457659	0.553767	0.614682	0.682297	0.757349	0.144298	0.682298	0.164499	0.77782	0.187529	0.886715	1.00442	1.80359	1.19526	2.14628	1.42236	2.55407	0.0164733	0.691151	0.0199327	0.836293	0.0241185	1.01191	0.0530559	0.628543	0.0594226	0.703968	0.0665533	0.788444	0.099013	1.93738	0.112875	2.20861	0.128677	2.51782	0.389693	1.49996	1.86744	1.81142	1.75708
0.429325	0.519483	0.576626	0.640055	0.710461	0.140356	0.718208	0.160006	0.818757	0.182407	0.933382	0.926403	1.76738	1.10242	2.10318	1.31188	2.50279	0.0136258	0.666476	0.0164872	0.806435	0.0199495	0.975787	0.0477775	0.62716	0.0535108	0.702419	0.0599321	0.786709	0.0989958	1.8022	0.112855	2.05451	0.128655	2.34215	0.395	1.48382	1.82787	1.77303	1.71984
0.402772	0.487354	0.540963	0.600469	0.66652	0.136798	0.762172	0.155949	0.868876	0.177782	0.990519	0.867542	1.72023	1.03238	2.04707	1.22853	2.43601	0.0103741	0.644469	0.0125526	0.779807	0.0151887	0.943567	0.0423473	0.632054	0.047429	0.707901	0.0531205	0.792849	0.0961263	1.6702	0.109584	1.90403	0.124926	2.1706	0.399672	1.52485	1.82797	1.77314	1.71994
0.380357	0.460231	0.510857	0.567051	0.629427	0.134226	0.814285	0.153018	0.928285	0.17444	1.05824	0.838858	1.66516	0.998241	1.98154	1.18791	2.35803	0.00712896	0.625737	0.00862604	0.757141	0.0104375	0.916141	0.0370126	0.642936	0.0414541	0.720088	0.0464286	0.806498	0.0908131	1.55252	0.103527	1.76988	0.118021	2.01766	0.403285	1.61653	1.85959	1.8038	1.74969
0.364251	0.440743	0.489225	0.54304	0.602774	0.132926	0.874225	0.151536	0.996617	0.172751	1.13614	0.847225	1.6063	1.0082	1.9115	1.19976	2.27468	0.00433098	0.610696	0.00524048	0.738942	0.00634099	0.89412	0.0316784	0.659216	0.0354798	0.738321	0.0397373	0.82692	0.0835867	1.45782	0.0952888	1.66192	0.108629	1.89459	0.405444	1.74514	1.92359	1.86589	1.80991
0.356127	0.430913	0.478314	0.530928	0.58933	0.13269	0.941353	0.151267	1.07314	0.172444	1.22338	0.890562	1.54849	1.05977	1.8427	1.26112	2.19282	0.00244368	0.599544	0.00295685	0.725448	0.00357779	0.877792	0.0268012	0.680102	0.0300173	0.761714	0.0336194	0.85312	0.0751615	1.39173	0.0856841	1.58658	0.0976798	1.8087	0.405804	1.89745	2.00949	1.94921	1.89073
0.357373	0.432421	0.479987	0.532786	0.591392	0.132964	1.01491	0.151578	1.15699	0.172799	1.31897	0.959444	1.49686	1.14174	1.78126	1.35867	2.1197	0.00198057	0.59247	0.00239649	0.716889	0.00289975	0.867436	0.0232051	0.704812	0.0259898	0.789389	0.0291085	0.884116	0.0664488	1.35982	0.0757516	1.55019	0.0863569	1.76722	0.404386	2.05475	2.09958	2.03659	1.97549
0.368693	0.446118	0.495192	0.549663	0.610125	0.133414	1.09402	0.152092	1.24719	0.173385	1.42179	1.03783	1.45638	1.23502	1.73309	1.46967	2.06238	0.00333071	0.589479	0.00403016	0.713269	0.00487649	0.863056	0.0219455	0.732713	0.024579	0.820639	0.0275285	0.919116	0.0582911	1.36118	0.0664519	1.55175	0.0757552	1.76899	0.401427	2.20142	2.18186	2.11641	2.05292
0.389678	0.471511	0.523377	0.580948	0.644853	0.134109	1.17778	0.152884	1.34267	0.174288	1.53065	1.10967	1.43193	1.32051	1.704	1.5714	2.02776	0.00653322	0.590336	0.00790519	0.714306	0.00956528	0.86431	0.0238277	0.763271	0.0266871	0.854864	0.0298895	0.957448	0.0516244	1.38879	0.0588518	1.58322	0.0670911	1.80487	0.397063	2.33148	2.24607	2.17868	2.11332
0.418837	0.506792	0.562539	0.624419	0.693105	0.13516	1.26521	0.154082	1.44234	0.175654	1.64426	1.16638	1.42853	1.38799	1.69995	1.6517	2.02294	0.0113504	0.59476	0.013734	0.71966	0.0166182	0.870788	0.0285682	0.796101	0.0319964	0.891633	0.035836	0.998629	0.0469174	1.42493	0.0534858	1.62442	0.0609738	1.85184	0.391406	2.44068	2.28649	2.2179	2.15136
0.4544	0.549824	0.610305	0.677438	0.751956	0.136495	1.35522	0.155604	1.54495	0.177388	1.76125	1.20364	1.45105	1.43234	1.72675	1.70448	2.05484	0.0173651	0.602489	0.0210118	0.729012	0.0254242	0.882105	0.035223	0.830825	0.0394498	0.930524	0.0441838	1.04219	0.0438001	1.44801	0.0499321	1.65073	0.0569226	1.88183	0.384463	2.52467	2.3003	2.23129	2.16435
0.495843	0.59997	0.665967	0.739223	0.820538	0.137701	1.44664	0.156979	1.64917	0.178956	1.88005	1.21967	1.50389	1.45141	1.78963	1.72717	2.12966	0.0241509	0.613289	0.0292226	0.74208	0.0353593	0.897917	0.0428534	0.866947	0.0479959	0.970981	0.0537554	1.0875	0.041	1.4518	0.04674	1.65505	0.0532836	1.88676	0.376301	2.58425	2.28778	2.21915	2.15257
0.544015	0.658258	0.730666	0.81104	0.900254	0.138158	1.53808	0.157501	1.75341	0.179551	1.99889	1.21547	1.59034	1.44641	1.89251	1.72123	2.25209	0.0312515	0.6269	0.0378143	0.758549	0.0457553	0.917844	0.0509396	0.903834	0.0570524	1.01229	0.0638986	1.13377	0.0374531	1.44184	0.0426965	1.6437	0.048674	1.87382	0.367061	2.62034	2.24712	2.17971	2.11432
0.600222	0.726269	0.806159	0.894836	0.993268	0.137547	1.62795	0.156804	1.85586	0.178757	2.11568	1.1947	1.71182	1.42169	2.03707	1.69181	2.42411	0.038219	0.643056	0.0462449	0.778097	0.0559564	0.941498	0.0589082	0.940852	0.0659771	1.05375	0.0738944	1.1802	0.0329848	1.42467	0.0376026	1.62412	0.042867	1.8515	0.356929	2.63591	2.1822	2.11674	2.05324
0.665953	0.805804	0.894442	0.992831	1.10204	0.13595	1.7146	0.154983	1.95464	0.176681	2.22829	1.16214	1.86663	1.38295	2.22129	1.64571	2.64334	0.044726	0.66138	0.0541185	0.80027	0.0654834	0.968327	0.0659268	0.977421	0.0738381	1.09471	0.0826986	1.22608	0.0283102	1.40769	0.0322736	1.60476	0.0367919	1.82943	0.346296	2.63518	2.10103	2.038	1.97686
0.742809	0.898799	0.997667	1.10741	1.22923	0.133598	1.79635	0.152302	2.04784	0.173624	2.33454	1.12219	2.04927	1.3354	2.43863	1.58913	2.90197	0.0506447	0.681583	0.0612801	0.824715	0.074149	0.997906	0.0713761	1.0131	0.0799412	1.13468	0.0895342	1.27084	0.0246542	1.39951	0.0281058	1.59544	0.0320406	1.8188	0.335719	2.62045	2.01662	1.95612	1.89744
0.832276	1.00705	1.11783	1.24079	1.37728	0.13057	1.87148	0.14885	2.13349	0.169689	2.43218	1.07775	2.25182	1.28252	2.67967	1.5262	3.18881	0.0558784	0.703495	0.0676129	0.851228	0.0818116	1.02999	0.0746745	1.04743	0.0836355	1.17313	0.0936717	1.3139	0.0230562	1.40779	0.026284	1.60488	0.0299638	1.82956	0.325906	2.59467	1.94424	1.88591	1.82933
0.935404	1.13184	1.25634	1.39454	1.54794	0.126969	1.93827	0.144745	2.20963	0.165009	2.51898	1.02991	2.46621	1.22559	2.93479	1.45846	3.4924	0.0602508	0.726829	0.0729035	0.879463	0.0882132	1.06415	0.0754882	1.07991	0.0845468	1.2095	0.0946924	1.35464	0.0244088	1.43901	0.027826	1.64047	0.0317216	1.87014	0.317567	2.55912	1.89819	1.84125	1.78601
1.05269	1.27376	1.41387	1.5694	1.74203	0.12325	1.99509	0.140505	2.27441	0.160175	2.59282	0.977856	2.68314	1.16365	3.19294	1.38474	3.79959	0.0636539	0.751131	0.0770212	0.908868	0.0931957	1.09973	0.0739426	1.11005	0.0828157	1.24325	0.0927536	1.39244	0.0289935	1.49739	0.0330526	1.70703	0.03768	1.94601	0.311021	2.51155	1.89214	1.83537	1.78031
1.18384	1.43245	1.59002	1.76492	1.95907	0.119868	2.04056	0.136649	2.32624	0.15578	2.65192	0.919551	2.89372	1.09427	3.44353	1.30218	4.0978	0.0660685	0.775908	0.0799428	0.938849	0.0967308	1.13601	0.070294	1.13738	0.0787293	1.27386	0.0881768	1.42672	0.0366575	1.58448	0.0417896	1.80631	0.0476401	2.05919	0.306304	2.45426	1.92834	1.87049	1.81437
1.3279	1.60676	1.78351	1.97969	2.19746	0.117053	2.07378	0.133441	2.3641	0.152122	2.69508	0.85022	3.0888	1.01176	3.67567	1.204	4.37405	0.0675067	0.800667	0.0816832	0.968807	0.0988366	1.17226	0.0647946	1.16163	0.07257	1.30102	0.0812784	1.45714	0.0469973	1.69945	0.0535769	1.93737	0.0610776	2.2086	0.303597	2.3945	2.00141	1.94137	1.88313
1.4831	1.79455	1.99195	2.21107	2.45428	0.114825	2.09413	0.130901	2.38731	0.149227	2.72153	0.768181	3.25991	0.914135	3.8793	1.08782	4.61636	0.068074	0.824929	0.0823695	0.998164	0.0996671	1.20778	0.057902	1.18261	0.0648502	1.32453	0.0726322	1.48347	0.0593882	1.8392	0.0677026	2.09668	0.077181	2.39022	0.303226	2.35138	2.09895	2.03598	1.9749
1.64647	1.99223	2.21137	2.45462	2.72463	0.113242	2.10144	0.129096	2.39564	0.147169	2.73102	0.678279	3.40008	0.807152	4.0461	0.960511	4.81486	0.0681048	0.84819	0.0824068	1.02631	0.0997122	1.24184	0.0505062	1.20014	0.0565669	1.34416	0.0633549	1.50546	0.07281	1.99766	0.0830034	2.27733	0.0946238	2.59616	0.305425	2.3497	2.20232	2.13625	2.07216
1.8153	2.19651	2.43812	2.70632	3.00401	0.112407	2.09593	0.128144	2.38935	0.146085	2.72386	0.587619	3.50375	0.699266	4.16947	0.832127	4.96167	0.0676297	0.869883	0.081832	1.05256	0.0990167	1.2736	0.0434895	1.21409	0.0487083	1.35978	0.0545532	1.52295	0.0856895	2.16256	0.097686	2.46532	0.111362	2.81046	0.310103	2.40961	2.29681	2.2279	2.16107
1.98775	2.40517	2.66974	2.96341	3.28939	0.112444	2.07832	0.128186	2.36929	0.146132	2.70099	0.505312	3.56728	0.601322	4.24507	0.715573	5.05163	0.0664669	0.889464	0.0804249	1.07625	0.0973141	1.30226	0.0371259	1.22442	0.041581	1.37135	0.0465707	1.53591	0.0967538	2.31678	0.110299	2.64113	0.125741	3.01089	0.316967	2.54581	2.37756	2.30624	2.23705
2.16158	2.61551	2.90322	3.22257	3.57705	0.113367	2.04967	0.129239	2.33663	0.147332	2.66376	0.43992	3.58844	0.523505	4.27025	0.622971	5.08159	0.0651082	0.906562	0.0787809	1.09694	0.0953249	1.3273	0.0316563	1.23127	0.035455	1.37903	0.0397096	1.54451	0.105366	2.44805	0.120117	2.79077	0.136934	3.18148	0.32558	2.77014	2.44639	2.373	2.30181
2.3339	2.82402	3.13466	3.47947	3.86221	0.115256	2.01125	0.131392	2.29283	0.149787	2.61382	0.395688	3.56638	0.470868	4.24399	0.560333	5.05035	0.0642129	0.920953	0.0776976	1.11435	0.0940141	1.34837	0.0271627	1.23484	0.0304222	1.38302	0.0340728	1.54898	0.111078	2.5488	0.126629	2.90564	0.144358	3.31242	0.335474	3.08234	2.5076	2.43238	2.3594
2.50082	3.02599	3.35885	3.72833	4.13844	0.11822	1.96451	0.13477	2.23954	0.153638	2.55307	0.371033	3.50187	0.441529	4.16722	0.525419	4.95899	0.0642654	0.932479	0.0777611	1.1283	0.094091	1.36524	0.0230761	1.23536	0.0258452	1.3836	0.0289466	1.54964	0.113579	2.61267	0.12948	2.97845	0.147607	3.39543	0.346188	3.46235	2.5702	2.4931	2.41831
2.65746	3.21553	3.56924	3.96186	4.39766	0.122332	1.91103	0.139459	2.17858	0.158983	2.48358	0.357996	3.3973	0.426015	4.04278	0.506958	4.81091	0.065589	0.940979	0.0793627	1.13859	0.0960289	1.37769	0.0186693	1.23308	0.0209096	1.38105	0.0234188	1.54678	0.113023	2.63661	0.128846	3.00574	0.146885	3.42654	0.357282	3.87721	2.64388	2.56457	2.48763
2.79802	3.38561	3.75802	4.17141	4.63026	0.127665	1.85248	0.145538	2.11183	0.165913	2.40749	0.347571	3.25666	0.413609	3.87543	0.492195	4.61176	0.0681468	0.946392	0.0824577	1.14513	0.0997738	1.38561	0.0139374	1.22808	0.0156099	1.37545	0.0174831	1.54051	0.10984	2.623	0.125217	2.99022	0.142748	3.40885	0.368469	4.30508	2.733	2.65101	2.57148
2.91597	3.52832	3.91644	4.34725	4.82544	0.134008	1.79065	0.152769	2.04134	0.174157	2.32712	0.335906	3.08574	0.399729	3.67203	0.475677	4.36972	0.0713496	0.948882	0.086333	1.14815	0.104463	1.38926	0.00952802	1.22016	0.0106714	1.36658	0.0119519	1.53057	0.104594	2.57687	0.119238	2.93763	0.135931	3.3489	0.379622	4.73025	2.83662	2.75152	2.66898
3.00552	3.63668	4.03672	4.48076	4.97364	0.14115	1.72735	0.160911	1.96918	0.183438	2.24487	0.322955	2.89203	0.384317	3.44152	0.457337	4.09541	0.0747068	0.948694	0.0903953	1.14792	0.109378	1.38898	0.00640232	1.20899	0.00717059	1.35407	0.00803107	1.51656	0.0978736	2.50384	0.111576	2.85438	0.127196	3.25399	0.390318	5.13627	2.943	2.85471	2.76906
3.0623	3.70538	4.11298	4.5654	5.0676	0.148949	1.66438	0.169802	1.89739	0.193574	2.16303	0.308702	2.6843	0.367355	3.19432	0.437153	3.80124	0.0780821	0.946044	0.0944793	1.14471	0.11432	1.3851	0.00569683	1.19451	0.00638045	1.33786	0.00714611	1.4984	0.090513	2.41022	0.103185	2.74765	0.117631	3.13232	0.399894	5.50034	3.04015	2.94894	2.86047
3.08349	3.73102	4.14143	4.59699	5.10266	0.157058	1.60319	0.179046	1.82764	0.204112	2.0835	0.293744	2.47231	0.349555	2.94205	0.415971	3.50104	0.0813754	0.941216	0.0984642	1.13887	0.119142	1.37803	0.00859983	1.17675	0.00963181	1.31796	0.0107876	1.47612	0.0836705	2.30194	0.0953843	2.62421	0.108738	2.9916	0.407863	5.80172	3.1231	3.02941	2.93852
3.06786	3.71211	4.12044	4.57369	5.0768	0.164976	1.54446	0.188072	1.76068	0.214403	2.00718	0.279517	2.26587	0.332625	2.69638	0.395824	3.20869	0.0842934	0.934387	0.101995	1.13061	0.123414	1.36804	0.0159962	1.15567	0.0179157	1.29434	0.0200656	1.44967	0.0784366	2.18903	0.0894177	2.4955	0.101936	2.84487	0.414085	6.02905	3.19155	3.0958	3.00293
3.01485	3.64797	4.04925	4.49467	4.98908	0.172074	1.48784	0.196164	1.69614	0.223627	1.93359	0.267921	2.07363	0.318826	2.46763	0.379403	2.93647	0.0865001	0.925634	0.104665	1.12002	0.126645	1.35522	0.0285021	1.13056	0.0319224	1.26623	0.0357531	1.41818	0.0755669	2.09019	0.0861463	2.38281	0.0982068	2.71641	0.418837	6.18334	3.24827	3.15082	3.0563
2.92358	3.53753	3.92666	4.35859	4.83804	0.177824	1.43219	0.202719	1.6327	0.2311	1.86128	0.26118	1.90174	0.310804	2.26307	0.369857	2.69305	0.0881656	0.914742	0.10668	1.10684	0.129083	1.33927	0.0464232	1.09989	0.051994	1.23187	0.0582333	1.3797	0.0755286	2.02469	0.0861026	2.30815	0.0981569	2.63129	0.422506	6.27978	3.30179	3.20273	3.10665
2.79376	3.38045	3.7523	4.16506	4.62321	0.181814	1.37732	0.207268	1.57014	0.236286	1.78996	0.262078	1.75204	0.311873	2.08493	0.371128	2.48106	0.0892324	0.901247	0.107971	1.09051	0.130645	1.31952	0.0701107	1.06206	0.078524	1.1895	0.0879469	1.33224	0.0785094	2.01053	0.0895007	2.292	0.102031	2.61288	0.425395	6.33734	3.36276	3.26188	3.16402
2.62706	3.17874	3.5284	3.91653	4.34735	0.183763	1.32428	0.209489	1.50968	0.238818	1.72103	0.273584	1.62047	0.325565	1.92836	0.387422	2.29475	0.0889929	0.884565	0.107681	1.07032	0.130294	1.29509	0.0997661	1.0155	0.111738	1.13736	0.125147	1.27384	0.0843841	2.06789	0.0961979	2.3574	0.109666	2.68743	0.427768	6.3735	3.4384	3.33525	3.23519
2.42932	2.93948	3.26282	3.62173	4.02012	0.18355	1.2742	0.209247	1.45258	0.238541	1.65594	0.298246	1.49979	0.354913	1.78474	0.422347	2.12385	0.0871222	0.864139	0.105418	1.04561	0.127556	1.26519	0.135145	0.959311	0.151362	1.07443	0.169526	1.20336	0.0928641	2.21421	0.105865	2.5242	0.120686	2.87759	0.429713	6.40806	3.53877	3.43261	3.32963
2.20891	2.67279	2.96679	3.29314	3.65539	0.181104	1.22775	0.206458	1.39964	0.235362	1.59559	0.338168	1.38514	0.40242	1.64832	0.478879	1.9615	0.0841384	0.839653	0.101807	1.01598	0.123187	1.22934	0.17531	0.893763	0.196347	1.00102	0.219909	1.12114	0.104168	2.46363	0.118751	2.80853	0.135376	3.20173	0.430958	6.46588	3.67459	3.56436	3.45743
1.97426	2.38885	2.65163	2.94331	3.26707	0.176473	1.18502	0.20118	1.35093	0.229345	1.54006	0.39484	1.27292	0.469859	1.51477	0.559133	1.80258	0.0808351	0.810936	0.0978105	0.981233	0.118351	1.18729	0.218658	0.819737	0.244897	0.918106	0.274285	1.02828	0.118136	2.82528	0.134675	3.22082	0.153529	3.67174	0.431016	6.58024	3.85736	3.74164	3.62939
1.73183	2.09551	2.32602	2.58188	2.86589	0.169782	1.14575	0.193551	1.30616	0.220648	1.48902	0.469087	1.16389	0.558214	1.38503	0.664274	1.64819	0.0781982	0.777816	0.0946199	0.941157	0.11449	1.1388	0.263	0.738526	0.29456	0.827149	0.329907	0.926407	0.134237	3.30091	0.153031	3.76304	0.174455	4.28986	0.429222	6.78386	4.1022	3.97913	3.85976
1.48515	1.79704	1.99471	2.21413	2.45768	0.161209	1.10941	0.183779	1.26472	0.209508	1.44179	0.560651	1.06096	0.667175	1.26254	0.793938	1.50242	0.0774377	0.740029	0.0936996	0.895435	0.113377	1.08348	0.305703	0.651718	0.342387	0.729924	0.383474	0.817515	0.152114	3.88543	0.173409	4.42939	0.197687	5.04951	0.425091	7.09698	4.42627	4.29349	4.16468
1.23817	1.49819	1.66299	1.84592	2.04897	0.150968	1.07515	0.172103	1.22567	0.196197	1.39726	0.668249	0.966205	0.795217	1.14978	0.946308	1.36824	0.0792442	0.697436	0.0958854	0.843898	0.116021	1.02112	0.343716	0.561044	0.384961	0.62837	0.431157	0.703774	0.1716	4.57128	0.195624	5.21126	0.223012	5.94084	0.418351	7.5381	4.84624	4.70085	4.55983
0.998633	1.20835	1.34126	1.4888	1.65257	0.139393	1.0424	0.158908	1.18833	0.181155	1.3547	0.78992	0.881029	0.940005	1.04842	1.11861	1.24763	0.0836462	0.650008	0.101212	0.78651	0.122466	0.951677	0.373793	0.468307	0.418648	0.524504	0.468886	0.587444	0.192467	5.33678	0.219412	6.08393	0.25013	6.93568	0.408759	8.12224	5.37777	5.21644	5.05994
0.77755	0.940836	1.04433	1.1592	1.28672	0.126848	1.01095	0.144607	1.15248	0.164851	1.31383	0.922814	0.806979	1.09815	0.960305	1.3068	1.14276	0.0900226	0.597765	0.108927	0.723296	0.131802	0.875188	0.393819	0.375584	0.441078	0.420654	0.494007	0.471133	0.21407	6.14349	0.24404	7.00358	0.278205	7.98408	0.396423	8.85462	6.02966	5.84877	5.67331
0.583633	0.706196	0.783878	0.870104	0.965816	0.113806	0.980396	0.129739	1.11765	0.147902	1.27412	1.06353	0.745679	1.2656	0.887358	1.50607	1.05596	0.0977075	0.540917	0.118226	0.654509	0.143053	0.791956	0.403176	0.285096	0.451557	0.319308	0.505744	0.357624	0.235683	6.9477	0.268679	7.92037	0.306294	9.02923	0.382017	9.73508	6.79465	6.59081	6.39309
0.422412	0.511118	0.567341	0.629749	0.699021	0.100877	0.94984	0.115	1.08282	0.1311	1.23441	1.20811	0.698051	1.43765	0.830681	1.71081	0.98851	0.106934	0.480025	0.129391	0.58083	0.156563	0.702805	0.402708	0.19933	0.451033	0.223249	0.505157	0.250039	0.256757	7.70468	0.292703	8.78333	0.333682	10.013	0.366315	10.7424	7.65202	7.42246	7.19979
0.296883	0.359229	0.398744	0.442606	0.491292	0.0884081	0.918016	0.100785	1.04654	0.114895	1.19305	1.35197	0.664009	1.60884	0.79017	1.91452	0.940302	0.11847	0.415849	0.143349	0.503178	0.173452	0.608845	0.394324	0.121379	0.441643	0.135944	0.49464	0.152257	0.277008	8.37794	0.31579	9.55085	0.36	10.888	0.350219	11.8341	8.57504	8.31779	8.06825
0.20342	0.246138	0.273213	0.303267	0.336626	0.0765926	0.883486	0.0873155	1.00717	0.0995397	1.14818	1.49007	0.642523	1.77318	0.764602	2.11009	0.909876	0.133138	0.349502	0.161097	0.422898	0.194928	0.511706	0.380334	0.0545681	0.425974	0.0611163	0.477091	0.0684503	0.296671	8.9391	0.338205	10.1906	0.385554	11.6173	0.334932	12.953	9.52514	9.23938	8.9622
0.133749	0.161837	0.179639	0.199399	0.221333	0.0656264	0.844952	0.074814	0.963245	0.085288	1.0981	1.61736	0.631816	1.92466	0.751861	2.29034	0.894714	0.151768	0.28243	0.183639	0.341741	0.222203	0.413506	0.363406	0.00235782	0.407015	0.00264076	0.455857	0.00295765	0.315899	9.36526	0.360125	10.6764	0.410543	12.1711	0.321821	14.0292	10.4397	10.1265	9.82272
0.0840134	0.101656	0.112838	0.125251	0.139028	0.0555406	0.801291	0.0633163	0.913472	0.0721806	1.04136	1.72992	0.629808	2.0586	0.749471	2.44973	0.891871	0.175103	0.216548	0.211875	0.262023	0.256368	0.317048	0.346599	0.0266758	0.388191	0.0298769	0.434774	0.0334621	0.334117	9.64064	0.380893	10.9903	0.434218	12.529	0.312775	14.9765	11.2417	10.9045	10.5773
0.0425701	0.0515099	0.057176	0.0634653	0.0704465	0.0463553	0.713202	0.0528451	0.81305	0.0602434	0.926877	1.82514	0.640482	2.17192	0.762174	2.58458	0.906987	0.206767	0.126919	0.250188	0.153572	0.302727	0.185823	0.333687	0.0266758	0.37373	0.0298769	0.418577	0.0334621	0.349674	9.76207	0.398628	11.1288	0.454436	12.6868	0.309753	16.0689	12.1466	11.7822	11.4288
0.0159922	0.0193506	0.0214792	0.0238419	0.0264645	0.0374331	0.605503	0.0426737	0.690273	0.0486481	0.786911	1.90147	0.661252	2.26275	0.78689	2.69267	0.936399	0.243258	0.0540871	0.294342	0.0654454	0.356154	0.079189	0.324744	0.0266758	0.363714	0.0298769	0.407359	0.0334621	0.362186	9.50787	0.412892	10.839	0.470696	12.3564	0.312518	15.9944	12.1383	11.7741	11.4209
0.00235782	0.00285296	0.00316679	0.00351514	0.0039018	0.0286411	0.477576	0.0326509	0.544437	0.037222	0.620658	1.95873	0.686675	2.33089	0.817144	2.77376	0.972401	0.28227	0.00892083	0.341546	0.0107942	0.413271	0.013061	0.320056	0.173499	0.358463	0.194319	0.401479	0.217637	0.37196	9.12915	0.424035	10.4072	0.4834	11.8642	0.321689	14.6015	11.1907	10.855	10.5294
0.00604393	0.00731315	0.0081176	0.00901053	0.0100017	0.0202814	0.33003	0.0231208	0.376234	0.0263577	0.428907	1.99734	0.715045	2.37684	0.850904	2.82844	1.01258	0.320873	0.00235782	0.388256	0.00285296	0.46979	0.00345209	0.318792	0.405396	0.357047	0.454044	0.399893	0.508529	0.38051	8.88831	0.433781	10.1327	0.494511	11.5513	0.337554	12.266	9.66331	9.37341	9.09221
0.0319227	0.0386265	0.0428754	0.0475917	0.0528267	0.0129159	0.168364	0.0147241	0.191935	0.0167855	0.218806	2.01711	0.74645	2.40036	0.888276	2.85643	1.05705	0.354133	0.0447009	0.428501	0.0540881	0.518486	0.0654466	0.322183	0.721506	0.360845	0.808087	0.404147	0.905057	0.389927	8.94725	0.444517	10.1999	0.506749	11.6278	0.359959	9.82941	8.20755	7.96132	7.72248
0.0852244	0.103122	0.114465	0.127056	0.141032	0.00704457	0.00235782	0.00803081	0.00268792	0.00915512	0.00306423	2.0172	0.780532	2.40047	0.928833	2.85656	1.10531	0.376963	0.145112	0.456125	0.175586	0.551911	0.212459	0.331956	1.11735	0.371791	1.25143	0.416406	1.4016	0.401945	9.29361	0.458217	10.5947	0.522368	12.078	0.388039	8.11021	7.4244	7.20166	6.98561
0.171437	0.207439	0.230257	0.255585	0.2837	0.00313657	0.227168	0.00357569	0.258972	0.00407629	0.295228	1.99818	0.815794	2.37784	0.970795	2.82962	1.15525	0.386442	0.310867	0.467595	0.376149	0.56579	0.45514	0.348496	1.58337	0.390315	1.77337	0.437153	1.98618	0.41669	9.76272	0.475026	11.1295	0.54153	12.6876	0.420248	7.44568	7.4679	7.24386	7.02655
0.295655	0.357743	0.397094	0.440775	0.48926	0.00198057	0.227168	0.00225785	0.258972	0.00257395	0.295228	1.96174	0.849015	2.33447	1.01033	2.77801	1.20229	0.382363	0.546752	0.462659	0.66157	0.559817	0.8005	0.369982	2.10326	0.41438	2.35565	0.464106	2.63833	0.432553	10.1245	0.493111	11.5419	0.562146	13.1578	0.454822	7.73851	8.05692	7.81521	7.58075
0.463075	0.560321	0.621956	0.690371	0.766312	0.00453156	0.227168	0.00516598	0.258972	0.00588921	0.295228	1.90666	0.874677	2.26892	1.04087	2.70002	1.23863	0.366382	0.854367	0.443322	1.03378	0.53642	1.25088	0.394548	2.65368	0.441894	2.97212	0.494921	3.32877	0.448093	10.1925	0.510826	11.6195	0.582341	13.2462	0.489969	8.69214	8.92912	8.66124	8.40141
0.678807	0.821357	0.911706	1.01199	1.12331	0.0117369	0.227168	0.0133801	0.258972	0.0152533	0.295228	1.82455	0.886761	2.17121	1.05525	2.58374	1.25574	0.341859	1.23125	0.413649	1.48981	0.500515	1.80267	0.420238	3.20504	0.470667	3.58965	0.527147	4.0204	0.463151	9.94814	0.527992	11.3409	0.601911	12.9286	0.523709	10.1131	9.90736	9.61014	9.32184
0.94742	1.14638	1.27248	1.41245	1.56782	0.0245679	0.227168	0.0280075	0.258972	0.0319285	0.295228	1.70029	0.880189	2.02334	1.04742	2.40777	1.24644	0.312306	1.66982	0.37789	2.02049	0.457247	2.44479	0.443603	3.72317	0.496835	4.16995	0.556455	4.67034	0.477702	9.51833	0.54458	10.8509	0.620821	12.37	0.554087	11.8379	10.7102	10.3889	10.0772
1.27267	1.53993	1.70932	1.89734	2.10605	0.0437431	0.227168	0.0498672	0.258972	0.0568486	0.295228	1.52584	0.851903	1.81575	1.01377	2.16074	1.20638	0.282151	2.15777	0.341402	2.61091	0.413097	3.1592	0.462333	4.17141	0.517813	4.67198	0.57995	5.23261	0.490235	9.11048	0.558868	10.386	0.63711	11.84	0.579179	13.588	11.0452	10.7139	10.3925
1.65698	2.00495	2.22549	2.4703	2.74203	0.0697924	0.227168	0.0795633	0.258972	0.0907022	0.295228	1.30813	0.801353	1.55667	0.95361	1.85244	1.1348	0.257416	2.67772	0.311474	3.24004	0.376883	3.92045	0.475519	4.51417	0.532581	5.05587	0.596491	5.66257	0.498881	8.80668	0.568725	10.0396	0.648346	11.4452	0.597159	15.0789	10.733	10.411	10.0987
2.10192	2.54332	2.82309	3.13363	3.47832	0.103224	0.227168	0.117675	0.258972	0.13415	0.295228	1.06398	0.729643	1.26613	0.868275	1.5067	1.03325	0.243461	3.20811	0.294587	3.88182	0.356451	4.697	0.483346	4.72152	0.541348	5.2881	0.60631	5.92267	0.503099	8.43644	0.573533	9.61754	0.653827	10.964	0.606233	15.9941	9.85282	9.55724	9.27052
2.60918	3.1571	3.50438	3.88987	4.31775	0.144199	0.663443	0.164387	0.756325	0.187401	0.862211	0.814547	0.639099	0.969311	0.760528	1.15348	0.905029	0.242422	3.72462	0.29333	4.50679	0.35493	5.45322	0.48625	4.77313	0.544599	5.3459	0.609951	5.98741	0.503233	7.86163	0.573685	8.96226	0.654001	10.217	0.604773	15.9952	8.77625	8.51296	8.25757
3.18018	3.84801	4.27129	4.74114	5.26266	0.192596	1.21638	0.21956	1.38667	0.250298	1.58081	0.580854	0.533624	0.691216	0.635012	0.822547	0.755665	0.252619	4.20114	0.305669	5.08338	0.369859	6.15089	0.484226	4.6624	0.542333	5.22189	0.607413	5.84852	0.499435	7.1881	0.569356	8.19443	0.649066	9.34165	0.591323	14.9794	7.99781	7.75788	7.52514
3.81639	4.61783	5.12579	5.68962	6.31548	0.248292	1.87874	0.283053	2.14176	0.322681	2.44161	0.378861	0.418522	0.450844	0.498041	0.536505	0.592669	0.272644	4.61098	0.329899	5.57929	0.399178	6.75094	0.477804	4.39993	0.535141	4.92792	0.599358	5.51928	0.491489	6.5407	0.560298	7.4564	0.63874	8.50029	0.564706	13.1404	7.73859	7.50643	7.28124
4.51825	5.46708	6.06846	6.73599	7.47695	0.310974	2.63699	0.35451	3.00616	0.404141	3.42703	0.218691	0.301295	0.260243	0.358542	0.309689	0.426665	0.301209	4.92946	0.364463	5.96464	0.441	7.21722	0.468586	4.01673	0.524817	4.49874	0.587795	5.03859	0.480602	5.98673	0.547886	6.82487	0.62459	7.78035	0.524001	11.0048	7.77316	7.53997	7.31377
5.28446	6.3942	7.09756	7.87829	8.7449	0.379845	3.47071	0.433023	3.95661	0.493647	4.51054	0.105759	0.191426	0.125854	0.227796	0.149766	0.271078	0.335966	5.13723	0.406519	6.21605	0.491888	7.52142	0.45795	3.56439	0.512904	3.99211	0.574453	4.47117	0.469553	5.49089	0.53529	6.25962	0.61023	7.13596	0.46856	9.17254	7.83918	7.604	7.37588
6.11036	7.39353	8.20682	9.10957	10.1116	0.453824	4.35261	0.51736	4.96198	0.58979	5.65665	0.0350049	0.0987678	0.0416559	0.117534	0.0495705	0.139865	0.373331	5.22335	0.45173	6.32025	0.546594	7.64751	0.446853	3.1114	0.500475	3.48477	0.560532	3.90294	0.459943	5.04359	0.524335	5.74969	0.597742	6.55464	0.398367	7.99472	7.76959	7.5365	7.3104
6.98618	8.45327	9.38313	10.4153	11.561	0.531551	5.24971	0.605968	5.98467	0.690804	6.82253	0.00198057	0.0324304	0.00235688	0.0385922	0.00280469	0.0459247	0.408955	5.18797	0.494836	6.27745	0.598752	7.59571	0.437326	2.73481	0.489805	3.06299	0.548582	3.43055	0.453592	4.65109	0.517094	5.30225	0.589488	6.04456	0.314242	7.49087	7.51522	7.28976	7.07107
7.89549	9.55355	10.6044	11.7709	13.0657	0.611494	6.12483	0.697104	6.98231	0.794698	7.95983	0.0114858	0.00235782	0.0136681	0.00280581	0.016265	0.00333891	0.440505	5.04389	0.533011	6.1031	0.644943	7.38475	0.431314	2.50777	0.483072	2.80871	0.54104	3.14575	0.454047	4.37401	0.517614	4.98638	0.59008	5.68447	0.21802	7.37056	7.14346	6.92916	6.72129
8.81233	10.6629	11.8358	13.1378	14.5829	0.6923	6.9387	0.789222	7.91011	0.899713	9.01753	0.0711648	0.0200054	0.0846862	0.0238065	0.100777	0.0283297	0.466314	4.81697	0.56424	5.82853	0.68273	7.05253	0.430116	2.48567	0.48173	2.78395	0.539538	3.11803	0.463873	4.26658	0.528816	4.86391	0.60285	5.54485	0.112581	7.22986	6.75328	6.55069	6.35416
9.69448	11.7303	13.0206	14.4529	16.0427	0.77275	7.65319	0.880935	8.72464	1.00427	9.94609	0.186942	0.0972537	0.222462	0.115732	0.264729	0.137721	0.484236	4.54654	0.585925	5.50132	0.70897	6.65659	0.434595	2.68275	0.486746	3.00468	0.545156	3.36524	0.484831	4.22412	0.552708	4.8155	0.630087	5.48966	0.00198057	7.01758	6.3771	6.18579	6.00021
10.486	12.6881	14.0838	15.633	17.3526	0.851808	8.23454	0.971061	9.38737	1.10701	10.7016	0.363417	0.2436	0.432467	0.289884	0.514635	0.344962	0.492868	4.28258	0.596371	5.18192	0.721608	6.27012	0.445559	3.05461	0.499026	3.42117	0.558909	3.83171	0.515773	4.20374	0.587982	4.79227	0.670299	5.46319	0.00198057	6.85819	6.03731	5.85619	5.6805
11.1215	13.457	14.9373	16.5804	18.4042	0.928871	8.65647	1.05891	9.86837	1.20716	11.2499	0.603588	0.46501	0.718269	0.553362	0.85474	0.658501	0.491396	4.07944	0.594589	4.93613	0.719453	5.97271	0.463843	3.53874	0.519504	3.96338	0.581845	4.43899	0.552784	4.23642	0.630173	4.82952	0.718398	5.50566	0.00198057	6.89595	5.76179	5.58894	5.42127
11.5362	13.9588	15.4943	17.1987	19.0906	1.00392	8.90382	1.14447	10.1504	1.3047	11.5714	0.906287	0.763261	1.07848	0.908281	1.28339	1.08085	0.479738	3.98685	0.580483	4.82408	0.702385	5.83714	0.488946	4.08399	0.547619	4.57407	0.613333	5.12295	0.591392	4.29253	0.674187	4.89348	0.768574	5.57857	0.00198057	7.2095	5.48829	5.32364	5.16393
11.6874	14.1417	15.6973	17.424	19.3407	1.07764	8.9752	1.22851	10.2317	1.4005	11.6642	1.26608	1.13479	1.50664	1.3504	1.7929	1.60698	0.45862	4.03898	0.55493	4.88716	0.671466	5.91346	0.517418	4.6495	0.579508	5.20744	0.649049	5.83233	0.627292	4.35004	0.715113	4.95905	0.815229	5.65331	0.00198057	7.69201	5.19626	5.04037	4.88916
11.5691	13.9986	15.5385	17.2477	19.145	1.15192	8.8842	1.31319	10.128	1.49703	11.5459	1.67357	1.56945	1.99155	1.86765	2.36995	2.2225	0.431117	4.23825	0.521651	5.12828	0.631198	6.20522	0.545223	5.19065	0.61065	5.81353	0.683928	6.51115	0.657617	4.38048	0.749684	4.99374	0.85464	5.69287	0.00198057	8.2102	4.99613	4.84625	4.70086
11.1983	13.5499	15.0404	16.6949	18.5313	1.22984	8.65803	1.40202	9.87015	1.5983	11.252	2.11567	2.05001	2.51765	2.43952	2.996	2.90302	0.40254	4.53299	0.487073	5.48492	0.589359	6.63675	0.568487	5.67866	0.636705	6.3601	0.71311	7.12331	0.681763	4.2978	0.77721	4.8995	0.886019	5.58542	0.00198057	8.61175	4.91503	4.76758	4.62455
10.6058	12.8331	14.2447	15.8116	17.5509	1.31543	8.33321	1.49959	9.49986	1.70953	10.8298	2.57721	2.55137	3.06688	3.03613	3.64959	3.61299	0.377903	4.82437	0.457263	5.83748	0.553288	7.06336	0.585087	6.09335	0.655298	6.82455	0.733933	7.6435	0.700513	4.10346	0.798584	4.67794	0.910386	5.33285	0.00198057	8.6714	4.92325	4.77556	4.63229
9.8303	11.8947	13.2031	14.6554	16.2675	1.4137	7.94794	1.61162	9.06065	1.83725	10.3291	3.04169	3.04205	3.61962	3.62004	4.30734	4.30784	0.360795	5.02728	0.436562	6.083	0.52824	7.36043	0.594836	6.4217	0.666216	7.19231	0.746162	8.05538	0.714321	3.90156	0.814326	4.44777	0.928331	5.07046	0.00198057	8.32759	4.98111	4.83168	4.68673
8.93274	10.8086	11.9976	13.3173	14.7822	1.53037	7.5419	1.74462	8.59776	1.98887	9.80145	3.49257	3.48758	4.15615	4.15022	4.94582	4.93876	0.351747	5.09054	0.425614	6.15955	0.514993	7.45305	0.597909	6.65885	0.669658	7.45791	0.750017	8.35286	0.723373	3.7817	0.824646	4.31114	0.940096	4.9147	0.00198057	7.57708	5.05547	4.90381	4.75669
7.98978	9.66763	10.7311	11.9115	13.2218	1.67146	7.15701	1.90546	8.15899	2.17222	9.30125	3.91521	3.85301	4.65911	4.58509	5.54434	5.45625	0.350623	5.00054	0.424253	6.05065	0.513346	7.32129	0.594575	6.80846	0.665924	7.62547	0.745835	8.54053	0.727709	3.79584	0.829588	4.32726	0.945731	4.93308	0.0539949	6.43485	5.00442	4.85429	4.70866
7.09197	8.58128	9.52522	10.573	11.736	1.84294	6.83269	2.10095	7.78926	2.39508	8.87976	4.29878	4.10543	5.11555	4.88546	6.0875	5.81369	0.355045	4.75824	0.429604	5.75747	0.519821	6.96654	0.585275	6.88173	0.655508	7.70753	0.734169	8.63244	0.726974	3.93635	0.82875	4.48744	0.944775	5.11568	0.326468	5.0836	4.7346	4.59256	4.45478
6.31932	7.64638	8.48748	9.4211	10.4574	2.05006	6.58539	2.33707	7.50734	2.66426	8.55837	4.6378	4.21824	5.51898	5.0197	6.56759	5.97345	0.362509	4.38199	0.438636	5.30221	0.530749	6.41567	0.571559	6.88899	0.640146	7.71567	0.716963	8.64156	0.721272	4.12778	0.82225	4.70567	0.937365	5.36446	0.664467	3.82576	4.2914	4.16266	4.03778
5.6948	6.89071	7.64868	8.49004	9.42394	2.29636	6.40343	2.61785	7.29991	2.98435	8.3219	4.9322	4.17638	5.86932	4.96989	6.98449	5.91417	0.373842	3.90797	0.452349	4.72864	0.547343	5.72165	0.555988	6.83274	0.622706	7.65266	0.697431	8.57098	0.7098	4.29843	0.809172	4.90022	0.922456	5.58625	1.06656	2.84164	3.87648	3.76019	3.64738
5.20708	6.30057	6.99363	7.76293	8.61685	2.58217	6.26933	2.94367	7.14704	3.35579	8.14763	5.18673	3.98079	6.17221	4.73714	7.34493	5.6372	0.392142	3.38853	0.474491	4.10012	0.574135	4.96114	0.540228	6.70863	0.605055	7.51366	0.677662	8.4153	0.6926	4.35542	0.789564	4.96518	0.900103	5.6603	1.52883	2.2005	3.65014	3.54064	3.43442
4.84851	5.8667	6.51204	7.22836	8.02348	2.90292	6.15397	3.30932	7.01553	3.77263	7.9977	5.41015	3.65156	6.43807	4.34535	7.66131	5.17097	0.421212	2.88763	0.509667	3.49403	0.616697	4.22778	0.525079	6.49636	0.588089	7.27592	0.658659	8.14903	0.672569	4.21864	0.766728	4.80925	0.87407	5.48254	2.04475	1.93781	3.57832	3.47097	3.36684
4.60205	5.56848	6.18102	6.86093	7.61563	3.24709	6.03455	3.70168	6.87939	4.21992	7.8425	5.61059	3.22969	6.6766	3.84333	7.94516	4.57356	0.465481	2.47503	0.563232	2.99479	0.681511	3.62369	0.511624	6.16189	0.573019	6.90132	0.641781	7.72948	0.653179	3.91739	0.744624	4.46583	0.848871	5.09104	2.60526	2.10626	3.52326	3.41756	3.31503
4.43447	5.3657	5.95593	6.61108	7.3383	3.5969	5.90964	4.10046	6.73699	4.67453	7.68017	5.7925	2.77616	6.89308	3.30363	8.20276	3.93132	0.526961	2.21942	0.637623	2.6855	0.771523	3.24945	0.500061	5.70189	0.560068	6.38611	0.627276	7.15245	0.63802	3.58364	0.727342	4.08535	0.82917	4.6573	3.19861	2.58297	3.40356	3.30146	3.20241
4.32921	5.23834	5.81456	6.45416	7.16412	3.93399	5.806	4.48475	6.61883	5.11262	7.54547	5.94955	2.3652	7.07996	2.81459	8.42515	3.34936	0.603233	2.17883	0.729911	2.63639	0.883193	3.19003	0.48935	5.14874	0.548072	5.76658	0.613841	6.45857	0.628798	3.31885	0.71683	3.78349	0.817186	4.31318	3.81039	3.16351	3.22122	3.12459	3.03085
4.29507	5.19703	5.76871	6.40327	7.10762	4.23955	5.76737	4.83309	6.5748	5.50972	7.49527	6.06412	2.07287	7.2163	2.46671	8.5874	2.93539	0.686674	2.3824	0.830876	2.88271	1.00536	3.48808	0.477659	4.57275	0.534979	5.12148	0.599176	5.73605	0.623789	3.10158	0.711119	3.5358	0.810676	4.03082	4.42373	3.67836	3.03247	2.94149	2.85325
4.35982	5.27539	5.85568	6.4998	7.21478	4.49713	5.83337	5.12673	6.65004	5.84448	7.58105	6.11751	1.96225	7.27984	2.33508	8.66301	2.77875	0.767842	2.80852	0.929088	3.39831	1.1242	4.11195	0.464828	4.06018	0.520607	4.5474	0.58308	5.09309	0.622808	2.85903	0.710001	3.25929	0.809401	3.71559	5.01988	4.01685	2.79745	2.71353	2.63212
4.5341	5.48626	6.08974	6.75962	7.50317	4.6963	6.02856	5.35379	6.87256	6.10332	7.83472	6.09527	2.0582	7.25337	2.44926	8.63152	2.91462	0.838169	3.38639	1.01419	4.09753	1.22716	4.95801	0.452949	3.70342	0.507302	4.14783	0.568179	4.64557	0.624572	2.61044	0.712012	2.9759	0.811694	3.39253	5.57905	4.11387	2.4353	2.36224	2.29138
4.79233	5.79873	6.43659	7.14461	7.93052	4.82935	6.34897	5.50546	7.23783	6.27622	8.25112	5.99502	2.33055	7.13408	2.77335	8.48955	3.30029	0.889774	4.04266	1.07663	4.89162	1.30272	5.91886	0.444004	3.58534	0.497284	4.01558	0.556959	4.49745	0.62252	2.41687	0.709673	2.75523	0.809027	3.14097	6.08113	3.96438	1.99684	1.93693	1.87882
5.09211	6.16146	6.83922	7.59153	8.4266	4.89038	6.74607	5.57503	7.69052	6.35554	8.76719	5.83123	2.74348	6.93917	3.26474	8.25761	3.88504	0.917222	4.71761	1.10984	5.70831	1.3429	6.90705	0.438269	3.75462	0.490861	4.20517	0.549764	4.70979	0.608898	2.31481	0.694144	2.63889	0.791324	3.00833	6.50654	3.63463	1.59013	1.54242	1.49615
5.39941	6.53328	7.25195	8.04966	8.93512	4.87527	7.16877	5.55781	8.1724	6.3359	9.31653	5.62062	3.28044	6.68854	3.90372	7.95936	4.64543	0.918239	5.37837	1.11107	6.50783	1.34439	7.87447	0.435305	4.2131	0.487542	4.71867	0.546047	5.28491	0.581265	2.34352	0.662642	2.67161	0.755412	3.04564	6.83719	3.21905	1.30624	1.26705	1.22904
5.69005	6.88496	7.64231	8.48296	9.41608	4.78056	7.58285	5.44984	8.64445	6.21282	9.85468	5.37422	3.94678	6.39532	4.69667	7.61043	5.58904	0.894336	5.99962	1.08215	7.25954	1.3094	8.78405	0.435998	4.91229	0.488317	5.50176	0.546915	6.16197	0.541856	2.51522	0.617715	2.86735	0.704196	3.26877	7.05762	2.83009	1.16922	1.13414	1.10012
5.96304	7.21528	8.00896	8.88994	9.86784	4.60457	7.95394	5.24921	9.06749	5.9841	10.3369	5.11772	4.74131	6.09009	5.64215	7.2472	6.71416	0.850823	6.55625	1.0295	7.93306	1.24569	9.599	0.44141	5.79709	0.494379	6.49274	0.553705	7.27187	0.494112	2.77119	0.563288	3.15916	0.642148	3.60144	7.15638	2.52133	1.16154	1.12669	1.09289
6.22681	7.53444	8.36323	9.28318	10.3043	4.35002	8.25655	4.95902	9.41247	5.65329	10.7302	4.88551	5.64164	5.81376	6.71355	6.91837	7.98912	0.793254	7.02616	0.959838	8.50166	1.1614	10.287	0.452076	6.82017	0.506325	7.6386	0.567084	8.55523	0.442831	3.02985	0.504827	3.45403	0.575503	3.9376	7.12738	2.25159	1.23351	1.1965	1.16061
6.49513	7.85911	8.72361	9.68321	10.7484	4.02605	8.48395	4.5897	9.67171	5.23225	11.0257	4.70189	6.6136	5.59525	7.87018	6.65835	9.36552	0.727531	7.39599	0.880312	8.94915	1.06518	10.8285	0.467464	7.95983	0.523559	8.91501	0.586386	9.98481	0.394071	3.19236	0.449241	3.63929	0.512135	4.14879	6.97125	1.98278	1.36373	1.32282	1.28313
6.77662	8.19971	9.10168	10.1029	11.2142	3.64939	8.63655	4.1603	9.84566	4.74274	11.2241	4.57048	7.62976	5.43888	9.07941	6.47226	10.8045	0.661265	7.66132	0.800131	9.27019	0.968158	11.2169	0.486184	9.18654	0.544526	10.2889	0.609869	11.5236	0.353086	3.19132	0.402518	3.63811	0.45887	4.14745	6.6962	1.67125	1.55673	1.51003	1.46473
7.06135	8.54423	9.48409	10.5273	11.6854	3.24235	8.71695	3.69628	9.93733	4.21376	11.3286	4.47079	8.66998	5.32024	10.3173	6.33109	12.2776	0.603451	7.82672	0.730176	9.47034	0.883513	11.4591	0.505152	10.4456	0.56577	11.6991	0.633663	13.103	0.322955	2.97763	0.368169	3.3945	0.419713	3.86973	6.3174	1.27672	1.81828	1.76373	1.71082
7.31625	8.85267	9.82646	10.9074	12.1072	2.83154	8.73593	3.22796	9.95896	3.67987	11.3532	4.39502	9.71849	5.23008	11.565	6.22379	13.7624	0.557827	7.90938	0.674971	9.57035	0.816715	11.5801	0.520948	11.6448	0.583461	13.0422	0.653477	14.6073	0.304465	2.54488	0.34709	2.90117	0.395683	3.30733	5.85614	0.867702	2.08884	2.02618	1.96539
7.50058	9.07571	10.074	11.1822	12.4122	2.44515	8.71353	2.78747	9.93342	3.17771	11.3241	4.35116	10.7533	5.17788	12.7965	6.16168	15.2278	0.524614	7.93951	0.634783	9.6068	0.768087	11.6242	0.532111	12.6515	0.595965	14.1696	0.667481	15.87	0.297519	1.97256	0.339171	2.24872	0.386655	2.56354	5.33825	0.573182	2.27429	2.20606	2.13988
7.58573	9.17873	10.1884	11.3091	12.5531	2.10783	8.68033	2.40293	9.89557	2.73934	11.281	4.33308	11.7432	5.15637	13.9744	6.13608	16.6296	0.503403	7.95459	0.609118	9.62506	0.737032	11.6463	0.538193	13.3491	0.602776	14.951	0.675109	16.7451	0.301105	1.39103	0.34326	1.58578	0.391316	1.80778	4.79041	0.471781	2.31763	2.2481	2.18066
7.55495	9.14149	10.1471	11.2632	12.5022	1.8355	8.65849	2.09247	9.87067	2.38542	11.2526	4.30532	12.6471	5.12334	15.0501	6.09677	17.9096	0.491111	7.9938	0.594244	9.6725	0.719035	11.7037	0.539241	13.6598	0.60395	15.299	0.676424	17.1349	0.314978	0.925902	0.359075	1.05553	0.409345	1.2033	4.23702	0.533368	2.2116	2.14525	2.08089
7.40387	8.95868	9.94414	11.038	12.2522	1.63994	8.66582	1.86953	9.87904	2.13126	11.2621	4.21017	13.415	5.01011	15.9638	5.96203	18.997	0.487578	8.09256	0.58997	9.79199	0.713863	11.8483	0.536621	13.5484	0.601016	15.1742	0.673138	16.9951	0.339264	0.658845	0.386761	0.751083	0.440908	0.856235	3.69853	0.69435	2.00819	1.94794	1.8895
7.13902	8.63821	9.58841	10.6431	11.8139	1.53703	8.71433	1.75221	9.93433	1.99752	11.3251	4.01443	13.988	4.77717	16.6457	5.68483	19.8084	0.492821	8.27564	0.596314	10.0135	0.72154	12.1164	0.532628	13.0145	0.596543	14.5762	0.668128	16.3254	0.373353	0.620862	0.425622	0.707783	0.485209	0.806873	3.18469	0.890621	1.78547	1.7319	1.67995
6.78598	8.21104	9.11425	10.1168	11.2297	1.53653	8.81782	1.75165	10.0523	1.99688	11.4596	3.72331	14.2818	4.43074	16.9953	5.27258	20.2244	0.504241	8.54807	0.610131	10.3432	0.738259	12.5152	0.530854	12.0974	0.594557	13.5491	0.665904	15.175	0.415545	0.782423	0.473721	0.891962	0.540042	1.01684	2.69718	1.06492	1.60853	1.56027	1.51346
6.38861	7.73022	8.58054	9.5244	10.5721	1.63756	8.97095	1.86681	10.2269	2.12817	11.6587	3.3668	14.1896	4.00649	16.8856	4.76772	20.0939	0.518659	8.87481	0.627578	10.7385	0.759369	12.9936	0.535151	10.877	0.59937	12.1822	0.671294	13.6441	0.46333	1.10077	0.528196	1.25487	0.602144	1.43056	2.24503	1.19679	1.53568	1.48961	1.44492
5.99555	7.25462	8.05263	8.93842	9.92164	1.82524	9.13754	2.08078	10.4168	2.37209	11.8752	2.98251	13.6645	3.54918	16.2608	4.22353	19.3504	0.531786	9.17328	0.643461	11.0997	0.778588	13.4306	0.548014	9.4667	0.613775	10.6027	0.687428	11.875	0.51408	1.51572	0.586051	1.72793	0.668098	1.96984	1.83842	1.26946	1.57993	1.53254	1.48656
5.65416	6.84153	7.5941	8.42945	9.35669	2.07027	9.29417	2.36011	10.5954	2.69052	12.0787	2.60734	12.7026	3.10274	15.1161	3.69226	17.9881	0.540582	9.37129	0.654104	11.3393	0.791466	13.7205	0.569535	8.00618	0.637879	8.96692	0.714425	10.0429	0.564315	1.98501	0.643319	2.26291	0.733384	2.57972	1.48757	1.2765	1.71055	1.65924	1.60946
5.39783	6.53137	7.24982	8.0473	8.9325	2.34906	9.41732	2.67792	10.7357	3.05283	12.2387	2.2688	11.3249	2.69987	13.4766	3.21285	16.0372	0.545482	9.42338	0.660033	11.4023	0.79864	13.7968	0.599956	6.64632	0.671951	7.44388	0.752585	8.33715	0.608512	2.4731	0.693703	2.81934	0.790822	3.21404	1.19893	1.2292	1.89354	1.83673	1.78163
5.22983	6.32809	7.02418	7.79684	8.6545	2.6405	9.47832	3.01017	10.8053	3.43159	12.318	1.97258	9.58808	2.34737	11.4098	2.79337	13.5777	0.54711	9.28265	0.662003	11.232	0.801024	13.5907	0.640282	5.51811	0.717115	6.18028	0.803169	6.92192	0.641122	2.93156	0.730879	3.34198	0.833202	3.80985	0.968724	1.14836	2.08356	2.02106	1.96042
5.10508	6.17714	6.85663	7.61086	8.44805	2.91892	9.4451	3.32757	10.7674	3.79342	12.2748	1.71403	7.62322	2.03969	9.07163	2.42723	10.7952	0.547164	8.9073	0.662068	10.7778	0.801103	13.0412	0.689675	4.67657	0.772436	5.23775	0.865129	5.86628	0.659078	3.31056	0.751349	3.77404	0.856538	4.3024	0.791098	1.09625	2.19908	2.13311	2.06912
4.9574	5.99846	6.65829	7.3907	8.20368	3.16042	9.30626	3.60288	10.6091	4.10729	12.0944	1.49041	5.62806	1.77359	6.69739	2.11057	7.96989	0.549103	8.29297	0.664415	10.0345	0.803942	12.1417	0.744713	4.10218	0.834079	4.59444	0.934168	5.14577	0.66029	3.55555	0.752731	4.05333	0.858114	4.6208	0.664125	1.17296	2.17713	2.11182	2.04846
4.75562	5.7543	6.38727	7.08987	7.86975	3.34774	9.074	3.81643	10.3444	4.35073	11.7926	1.29113	3.82024	1.53645	4.54608	1.82837	5.40984	0.552837	7.46788	0.668933	9.03614	0.809409	10.9337	0.802189	3.77123	0.898452	4.22377	1.00627	4.73063	0.643178	3.6026	0.733223	4.10696	0.835874	4.68193	0.581246	1.45549	2.03766	1.97653	1.91723
4.48544	5.42738	6.02439	6.68708	7.42266	3.4692	8.77104	3.95489	9.99898	4.50857	11.3988	1.09546	2.40013	1.3036	2.85616	1.55128	3.39883	0.555931	6.48004	0.672677	7.84085	0.813939	9.48743	0.858841	3.60992	0.961902	4.04311	1.07733	4.52828	0.608311	3.43954	0.693474	3.92108	0.79056	4.47003	0.530373	1.92169	1.83084	1.77592	1.72264
4.13789	5.00684	5.5576	6.16893	6.84752	3.51671	8.41388	4.00905	9.59182	4.57032	10.9347	0.899586	1.48372	1.07051	1.76563	1.2739	2.10109	0.553059	5.39412	0.669202	6.52688	0.809734	7.89753	0.910245	3.51865	1.01947	3.94089	1.14181	4.41379	0.560124	3.13141	0.638541	3.56981	0.727937	4.06958	0.500174	2.43156	1.62321	1.57451	1.52728
3.70052	4.47762	4.97016	5.51688	6.12374	3.48576	8.01065	3.97376	9.13214	4.53009	10.4106	0.717241	1.00877	0.853516	1.20044	1.01568	1.42852	0.53743	4.28938	0.65029	5.19015	0.786851	6.28008	0.949972	3.40748	1.06397	3.81638	1.19164	4.27434	0.505539	2.73887	0.576315	3.12231	0.656999	3.55943	0.483747	2.87214	1.4803	1.43589	1.39282
3.18443	3.85316	4.27701	4.74748	5.2697	3.37544	7.577	3.848	8.63778	4.38673	9.84706	0.566385	0.808107	0.673999	0.961647	0.802058	1.14436	0.505749	3.25275	0.611956	3.93582	0.740467	4.76234	0.970995	3.2368	1.08751	3.62522	1.21802	4.06024	0.451278	2.28004	0.514457	2.59924	0.586481	2.96314	0.47597	3.17799	1.42674	1.38394	1.34242
2.6277	3.17952	3.52927	3.91749	4.34841	3.18911	7.12026	3.63558	8.1171	4.14456	9.25349	0.457415	0.765918	0.544324	0.911442	0.647746	1.08462	0.459144	2.35737	0.555564	2.85242	0.672232	3.45143	0.966369	3.00266	1.08233	3.36298	1.21221	3.76654	0.401587	1.86986	0.457809	2.13164	0.521903	2.43007	0.473569	3.3232	1.46408	1.42016	1.37755
2.07556	2.51143	2.78769	3.09433	3.43471	2.9347	6.62476	3.34556	7.55222	3.81394	8.60953	0.389963	0.78942	0.464057	0.93941	0.552227	1.1179	0.402511	1.6503	0.487038	1.99686	0.589316	2.4162	0.931432	2.70576	1.0432	3.03045	1.16839	3.3941	0.358736	1.60614	0.408959	1.831	0.466214	2.08734	0.473226	3.31588	1.56675	1.51975	1.47416
1.57227	1.90244	2.11171	2.344	2.60184	2.62471	6.06541	2.99217	6.91456	3.41107	7.8826	0.352389	0.842907	0.419343	1.00306	0.499018	1.19364	0.343285	1.16553	0.415375	1.41029	0.502604	1.70646	0.864092	2.36116	0.967783	2.6445	1.08392	2.96184	0.322657	1.48784	0.367829	1.69614	0.419325	1.93359	0.473043	3.16068	1.68686	1.63625	1.58716
1.16105	1.40487	1.55941	1.73094	1.92135	2.27619	5.42589	2.59486	6.18551	2.95814	7.05148	0.332008	0.909334	0.395089	1.08211	0.470156	1.28771	0.288746	0.901527	0.349382	1.09085	0.422753	1.31993	0.765876	1.99099	0.857781	2.22991	0.960715	2.4975	0.291662	1.47294	0.332495	1.67915	0.379044	1.91423	0.472799	2.87547	1.75704	1.70433	1.6532
0.87374	1.05723	1.17352	1.30261	1.44589	1.91024	4.71203	2.17767	5.37172	2.48255	6.12376	0.322584	0.977966	0.383875	1.16378	0.456811	1.3849	0.243468	0.806497	0.294596	0.975861	0.356461	1.18079	0.643847	1.62757	0.721109	1.82288	0.807642	2.04162	0.26361	1.54704	0.300516	1.76363	0.342588	2.01054	0.472806	2.52348	1.70326	1.65216	1.60259
0.710679	0.859922	0.954514	1.05951	1.17606	1.55025	3.96554	1.76729	4.52071	2.01471	5.15361	0.320991	1.04253	0.381979	1.24061	0.454555	1.47632	0.207115	0.815255	0.250609	0.986458	0.303237	1.19361	0.509298	1.31331	0.570414	1.47091	0.638863	1.64742	0.236866	1.6872	0.270027	1.92341	0.30783	2.19269	0.473755	2.19708	1.48509	1.44053	1.39732
0.647535	0.783518	0.869705	0.965372	1.07156	1.21989	3.24279	1.39068	3.69679	1.58537	4.21434	0.324343	1.10135	0.385968	1.3106	0.459302	1.55962	0.174956	0.860915	0.211697	1.04171	0.256153	1.26047	0.37491	1.08807	0.419899	1.21863	0.470287	1.36487	0.210739	1.85371	0.240242	2.11323	0.273876	2.40908	0.476497	1.9771	1.13002	1.09612	1.06324
0.654145	0.791516	0.878583	0.975227	1.0825	0.9395	2.60142	1.07103	2.96561	1.22097	3.3808	0.330998	1.154	0.393887	1.37326	0.468726	1.63419	0.140843	0.911878	0.17042	1.10337	0.206208	1.33508	0.253304	0.973029	0.2837	1.08979	0.317744	1.22057	0.185687	2.01878	0.211684	2.3014	0.241319	2.6236	0.481885	1.84832	0.729636	0.707747	0.686514
0.698146	0.844756	0.937679	1.04082	1.15531	0.720602	2.08021	0.821486	2.37143	0.936494	2.70344	0.339967	1.20019	0.40456	1.42822	0.481427	1.69958	0.103356	0.964557	0.12506	1.16711	0.151323	1.41221	0.154967	0.954134	0.173563	1.06863	0.19439	1.19687	0.161771	2.16527	0.184419	2.4684	0.210237	2.81398	0.49051	1.67882	0.394397	0.382565	0.371088
0.742987	0.899015	0.997906	1.10768	1.22952	0.561758	1.68845	0.640404	1.92483	0.730061	2.19431	0.350576	1.23956	0.417185	1.47508	0.49645	1.75534	0.0672478	1.01746	0.0813698	1.23113	0.0984575	1.48966	0.0846291	0.991377	0.0947845	1.11034	0.106159	1.24358	0.139363	2.22447	0.158874	2.5359	0.181116	2.89092	0.502331	1.42508	0.185281	0.179723	0.174331
0.774988	0.937736	1.04089	1.15538	1.28248	0.449844	1.40808	0.512822	1.60521	0.584618	1.82994	0.362073	1.27226	0.430867	1.51399	0.512732	1.80165	0.0382438	1.06865	0.046275	1.29307	0.0559927	1.56461	0.0422008	1.0516	0.0472649	1.17779	0.0529366	1.31912	0.118552	2.12715	0.13515	2.42495	0.154071	2.76445	0.516745	1.10775	0.0869201	0.0843125	0.0817831
0.791685	0.957939	1.06331	1.18028	1.31011	0.373622	1.23263	0.425929	1.4052	0.485559	1.60192	0.373898	1.29752	0.444938	1.54405	0.529477	1.83742	0.0198379	1.11585	0.0240038	1.35017	0.0290446	1.63371	0.0217038	1.10895	0.0243083	1.24202	0.0272253	1.39106	0.0991477	1.87641	0.113028	2.1391	0.128852	2.43858	0.53244	0.765747	0.0426853	0.0414048	0.0401626
0.791432	0.957633	1.06297	1.1799	1.30969	0.324784	1.15515	0.370254	1.31687	0.42209	1.50123	0.385367	1.313	0.458587	1.56247	0.545719	1.85934	0.0113834	1.1567	0.0137739	1.39961	0.0166664	1.69353	0.015286	1.15541	0.0171203	1.29405	0.0191747	1.44934	0.0818319	1.52048	0.0932883	1.73335	0.106349	1.97602	0.54771	0.451921	0.0202692	0.0196611	0.0190712
0.773566	0.936014	1.03898	1.15326	1.28012	0.295101	1.15102	0.336415	1.31216	0.383513	1.49586	0.395405	1.31626	0.470532	1.56635	0.559933	1.86396	0.00874621	1.18881	0.0105829	1.43846	0.0128053	1.74054	0.0151358	1.18856	0.0169521	1.33119	0.0189864	1.49093	0.0671237	1.11978	0.0765211	1.27655	0.087234	1.45527	0.561456	0.218965	0.00946586	0.00918189	0.00890643
0.738398	0.893461	0.991742	1.10083	1.22193	0.278908	1.19084	0.317955	1.35756	0.362469	1.54762	0.403159	1.30472	0.479759	1.55262	0.570914	1.84761	0.00795613	1.21025	0.00962692	1.4644	0.0116486	1.77193	0.0164346	1.20623	0.0184068	1.35097	0.0206156	1.51309	0.0545613	0.723046	0.0621998	0.824273	0.0709078	0.939671	0.57301	0.0992871	0.00256994	0.00249284	0.00241806
0.68787	0.832322	0.923878	1.0255	1.13831	0.271856	1.24229	0.309916	1.41621	0.353304	1.61448	0.40816	1.27623	0.48571	1.51871	0.577995	1.80727	0.00796561	1.22035	0.00963839	1.47663	0.0116624	1.78672	0.0178072	1.2074	0.0199441	1.35229	0.0223374	1.51456	0.0436814	0.374093	0.0497967	0.426466	0.0567683	0.486171	0.581833	0.0572253	0.00235782	0.00228709	0.00221847
0.62607	0.757544	0.840874	0.93337	1.03604	0.268897	1.28556	0.306543	1.46554	0.349459	1.67072	0.410266	1.23097	0.488216	1.46486	0.580977	1.74318	0.00898031	1.21967	0.0108662	1.47579	0.0131481	1.78571	0.0188187	1.19301	0.0210769	1.33617	0.0236062	1.49651	0.0346521	0.129892	0.0395034	0.148077	0.0450339	0.168808	0.587521	0.045022	0.0150238	0.014573	0.0141359
0.55919	0.67662	0.751048	0.833664	0.925367	0.266453	1.31823	0.303757	1.50278	0.346283	1.71317	0.409489	1.17121	0.487291	1.39373	0.579877	1.65854	0.0113683	1.20952	0.0137557	1.46352	0.0166444	1.77086	0.0192681	1.16467	0.0215803	1.30443	0.02417	1.46096	0.0277677	0.0177935	0.0316551	0.0202846	0.0360868	0.0231245	0.589601	0.0404906	0.0442582	0.0429305	0.0416426
0.493441	0.597064	0.662741	0.735642	0.816563	0.264091	1.34045	0.301064	1.52812	0.343213	1.74205	0.406139	1.09953	0.483306	1.30844	0.575134	1.55704	0.0147474	1.19151	0.0178443	1.44173	0.0215916	1.74449	0.019234	1.12503	0.0215421	1.26004	0.0241271	1.41124	0.0229624	0.00235782	0.0261772	0.00268792	0.029842	0.00306423	0.587706	0.0323519	0.0897901	0.0870964	0.0844835
0.434144	0.525314	0.583099	0.647239	0.718436	0.261793	1.35258	0.298445	1.54194	0.340227	1.75781	0.400749	1.01933	0.476891	1.213	0.567501	1.44347	0.018436	1.16655	0.0223075	1.41152	0.0269921	1.70794	0.0190688	1.07814	0.021357	1.20752	0.0239198	1.35242	0.0198811	0.013276	0.0226645	0.0151346	0.0258375	0.0172535	0.581895	0.0210565	0.141932	0.137674	0.133544
0.384921	0.465754	0.516987	0.573856	0.63698	0.259236	1.35497	0.295529	1.54467	0.336903	1.76092	0.394251	0.93557	0.469159	1.11333	0.558299	1.32486	0.0219686	1.1353	0.026582	1.37371	0.0321642	1.66219	0.0190346	1.02891	0.0213187	1.15238	0.023877	1.29067	0.018098	0.0274023	0.0206317	0.0312386	0.0235202	0.0356121	0.572495	0.0100734	0.191338	0.185597	0.18003
0.348251	0.421383	0.467735	0.519186	0.576297	0.256211	1.34858	0.292081	1.53738	0.332972	1.75262	0.387408	0.853478	0.461016	1.01564	0.548609	1.20861	0.0248363	1.09753	0.0300519	1.32802	0.0363628	1.6069	0.0190918	0.981795	0.0213828	1.09961	0.0239487	1.23156	0.0173977	0.0481898	0.0198334	0.0549363	0.02261	0.0626274	0.560021	0.00235782	0.231473	0.224528	0.217793
0.324438	0.39257	0.435753	0.483686	0.536891	0.252744	1.33391	0.288128	1.52066	0.328466	1.73355	0.380842	0.778079	0.453203	0.925914	0.539311	1.10184	0.026673	1.05366	0.0322743	1.27493	0.0390519	1.54266	0.0191499	0.940234	0.0214479	1.05306	0.0240217	1.17943	0.0173963	0.0808489	0.0198317	0.0921677	0.0226082	0.105071	0.545268	0.00496656	0.259231	0.251454	0.24391
0.311136	0.376475	0.417887	0.463855	0.514879	0.24891	1.31033	0.283758	1.49377	0.323484	1.7029	0.374943	0.714529	0.446183	0.85029	0.530957	1.01185	0.0274828	1.00528	0.0332542	1.21639	0.0402376	1.47183	0.0192396	0.906562	0.0215484	1.01535	0.0241342	1.13719	0.0175657	0.127562	0.0200249	0.145421	0.0228284	0.16578	0.529112	0.0230012	0.273734	0.265522	0.257556
0.305455	0.369601	0.410257	0.455385	0.505478	0.244769	1.27618	0.279037	1.45484	0.318102	1.65852	0.370107	0.665931	0.440427	0.792458	0.524109	0.943025	0.0272001	0.95452	0.0329121	1.15497	0.0398237	1.39751	0.0193623	0.882046	0.0216858	0.987891	0.0242881	1.10644	0.0177282	0.185723	0.0202102	0.211724	0.0230396	0.241366	0.512519	0.0531863	0.276215	0.267929	0.259891
0.305049	0.369109	0.409711	0.454779	0.504805	0.240282	1.23028	0.273922	1.40252	0.312271	1.59887	0.366634	0.633372	0.436294	0.753713	0.51919	0.896918	0.0256872	0.903544	0.0310815	1.09329	0.0376086	1.32288	0.0194397	0.867185	0.0217725	0.971247	0.0243852	1.0878	0.0177852	0.247343	0.0202752	0.281972	0.0231137	0.321448	0.496582	0.0895801	0.274274	0.266046	0.258065
0.308136	0.372845	0.413858	0.459382	0.509914	0.235178	1.17349	0.268103	1.33778	0.305637	1.52507	0.364695	0.614848	0.433987	0.731669	0.516444	0.870686	0.0230627	0.854151	0.0279058	1.03352	0.0337661	1.25056	0.0195092	0.860944	0.0218503	0.964257	0.0244723	1.07997	0.0176326	0.302876	0.0201012	0.345279	0.0229154	0.393618	0.482094	0.126985	0.27598	0.267701	0.25967
SIN 40 SEDENTARI TB 1	SIN 40 SEDENTARI TB 2	SIN 40 SEDENTARI TB 3	SIN 40 SEDENTARI TB 4	SIN 40 SEDENTARI TB 5	SIN 40 SEDENTARI TB 6	SIN 40 SEDENTARI TB 7	SIN 40 SEDENTARI TB 8	SIN 40 SEDENTARI TB 9	SIN 40 SEDENTARI TB 10	SIN 40 SEDENTARI TB 11	SIN 40 SEDENTARI TB 12	SIN 40 SEDENTARI TB 13	SIN 40 SEDENTARI TB 14	SIN 40 SEDENTARI TB 15	SIN 40 SEDENTARI TB 16	SIN 40 SEDENTARI TB 17	SIN 40 SEDENTARI TB 18	SIN 40 SEDENTARI TB 19	SIN 40 SEDENTARI TB 20	SIN 40 SEDENTARI TB 21	SIN 40 SEDENTARI TB 22	SIN 40 SEDENTARI TB 23	SIN 40 SEDENTARI TB 24	SIN 40 SEDENTARI TB 25	SIN 40 SEDENTARI TB 26	SIN 40 SEDENTARI TB 27	SIN 40 SEDENTARI TB 28	SIN 40 SEDENTARI TB 29	SIN 40 SEDENTARI TB 30	SIN 40 SEDENTARI TB 31	SIN 40 SEDENTARI TB 32	SIN 40 SEDENTARI TB 33	SIN 40 SEDENTARI TB 34	SIN 40 SEDENTARI TB 35	SIN 40 SEDENTARI TB 36	SIN 40 SEDENTARI TB 37	SIN 40 SEDENTARI TB 38	SIN 40 SEDENTARI TB 39	SIN 40 SEDENTARI TB 40
0.28997	0.258073	0.255493	0.201839	0.179637	0.361985	0.390878	0.329406	0.367425	0.319524	0.334357	0.132668	0.244541	0.0410795	0.278777	0.0468306	0.317805	0.436483	0.289329	0.260438	0.252625	0.245047	0.207153	0.131138	0.170355	0.127204	0.165245	0.123388	0.160287	0.479339	0.290524	0.747169	0.786772	0.25709	0.551558	0.187425	0.612541	1.55977	0.485603	0.31152
0.306948	0.273184	0.270452	0.213657	0.190155	0.343706	0.397651	0.312773	0.373792	0.30339	0.340151	0.121079	0.257321	0.0421113	0.293346	0.0480068	0.334415	0.417278	0.290873	0.279768	0.271375	0.263233	0.222527	0.121596	0.189075	0.117948	0.183403	0.114409	0.177901	0.465036	0.276173	0.764626	0.762667	0.245856	0.543444	0.177346	0.604426	1.58276	0.450194	0.314167
0.324747	0.289025	0.286135	0.226047	0.201181	0.325709	0.406008	0.296396	0.381647	0.287504	0.347299	0.10747	0.268528	0.0440283	0.306122	0.0501922	0.348979	0.399336	0.281368	0.29287	0.284084	0.275562	0.232949	0.112338	0.206442	0.108968	0.200248	0.105699	0.194241	0.449944	0.262882	0.779682	0.740146	0.233249	0.536423	0.169586	0.597991	1.58069	0.412223	0.316273
0.34277	0.305065	0.302015	0.238591	0.212346	0.30763	0.415062	0.279944	0.390158	0.271545	0.355044	0.0929097	0.278495	0.0466834	0.317485	0.0532191	0.361933	0.383284	0.260693	0.299077	0.290105	0.281402	0.237886	0.103693	0.22073	0.100582	0.214108	0.0975649	0.207685	0.435016	0.250609	0.791395	0.719244	0.219241	0.530335	0.1641	0.592964	1.5519	0.372459	0.317594
0.360449	0.320799	0.317591	0.250897	0.223299	0.289608	0.423881	0.263544	0.398448	0.255637	0.362588	0.0783883	0.288414	0.0497676	0.328792	0.0567351	0.374823	0.369331	0.230579	0.298612	0.289654	0.280964	0.237516	0.0960612	0.230707	0.0931794	0.223786	0.090384	0.217072	0.421135	0.239362	0.799075	0.700045	0.204134	0.524921	0.160564	0.589358	1.49615	0.331684	0.318115
0.377461	0.335941	0.332581	0.262739	0.233838	0.272345	0.431454	0.247834	0.405567	0.240399	0.369066	0.0648799	0.299831	0.052794	0.341807	0.0601852	0.38966	0.357015	0.193455	0.291911	0.283154	0.274659	0.232186	0.0896432	0.237174	0.0869539	0.230059	0.0843453	0.223157	0.408971	0.229509	0.802323	0.682555	0.188173	0.519913	0.158518	0.58755	1.41475	0.290859	0.317951
0.393542	0.350253	0.34675	0.273933	0.2438	0.256661	0.436724	0.233561	0.410521	0.226554	0.373574	0.0531748	0.313733	0.0552073	0.357656	0.0629364	0.407728	0.34613	0.152567	0.280158	0.271754	0.263601	0.222838	0.0842307	0.241102	0.0817038	0.233869	0.0792527	0.226853	0.3991	0.221503	0.801011	0.666484	0.171728	0.515114	0.157649	0.588001	1.31078	0.25093	0.317248
0.408518	0.363581	0.359945	0.284357	0.253078	0.243318	0.438763	0.221419	0.412437	0.214777	0.375318	0.0436635	0.330912	0.0563805	0.37724	0.0642738	0.430054	0.336689	0.112144	0.265336	0.257376	0.249655	0.211048	0.0795587	0.243582	0.0771719	0.236275	0.0748568	0.229186	0.391469	0.215628	0.795171	0.651292	0.155384	0.510648	0.157578	0.591138	1.18925	0.212695	0.316191
0.42208	0.375651	0.371895	0.293797	0.261479	0.232859	0.437087	0.211901	0.410862	0.205544	0.373884	0.0364168	0.351071	0.0557078	0.400221	0.0635069	0.456252	0.3288	0.0757862	0.249965	0.242466	0.235192	0.198822	0.0756706	0.246638	0.0734004	0.239239	0.0711984	0.232062	0.385557	0.212089	0.784868	0.636481	0.139909	0.506803	0.157797	0.597286	1.05663	0.176816	0.314853
0.433818	0.386098	0.382237	0.301967	0.268751	0.22545	0.431707	0.205159	0.405804	0.199005	0.369282	0.0310813	0.372843	0.0527106	0.425041	0.0600901	0.484547	0.322709	0.0469595	0.236127	0.229043	0.222172	0.187815	0.0725676	0.252788	0.0703906	0.245204	0.0682789	0.237848	0.381232	0.210864	0.770182	0.621732	0.125985	0.503725	0.157829	0.606732	0.920455	0.143843	0.313157
0.443319	0.394554	0.390608	0.30858	0.274637	0.220549	0.422841	0.2007	0.39747	0.194679	0.361698	0.0273605	0.395818	0.047154	0.451232	0.0537555	0.514405	0.31859	0.0272441	0.225071	0.218319	0.21177	0.179022	0.0703644	0.264227	0.0682534	0.2563	0.0662058	0.248611	0.378642	0.211681	0.751429	0.607112	0.114061	0.501592	0.157122	0.61977	0.788979	0.114324	0.311123
0.450005	0.400504	0.396499	0.313234	0.278779	0.217186	0.410994	0.19764	0.386335	0.19171	0.351565	0.0252086	0.419587	0.0393509	0.478329	0.04486	0.545296	0.316492	0.0159819	0.217945	0.211406	0.205064	0.173353	0.0689164	0.281929	0.0668489	0.273471	0.0648434	0.265267	0.37778	0.21401	0.729275	0.592942	0.104627	0.500898	0.155291	0.636571	0.670397	0.0887645	0.308892
0.453244	0.403387	0.399353	0.315489	0.280785	0.214849	0.396938	0.195513	0.373122	0.189648	0.339541	0.0246419	0.443006	0.0302845	0.505027	0.0345244	0.575731	0.316293	0.014337	0.214256	0.207828	0.201593	0.170419	0.0681123	0.304181	0.0660689	0.295056	0.0640869	0.286204	0.378343	0.21703	0.704638	0.579682	0.098057	0.502187	0.152168	0.657116	0.571759	0.0673318	0.306609
0.452636	0.402846	0.398818	0.315066	0.280409	0.213061	0.381264	0.193885	0.358388	0.188069	0.326133	0.0258516	0.46592	0.0211415	0.531148	0.0241014	0.605509	0.317928	0.0234719	0.212841	0.206456	0.200262	0.169294	0.0677167	0.328223	0.0656852	0.318376	0.0637146	0.308825	0.379681	0.220058	0.678644	0.567829	0.0945502	0.505987	0.147816	0.681269	0.497881	0.0499149	0.304363
0.448125	0.398832	0.394843	0.311926	0.277614	0.211366	0.36457	0.192343	0.342696	0.186573	0.311853	0.0289883	0.488086	0.0129458	0.556418	0.0147582	0.634317	0.321301	0.0427851	0.213912	0.207495	0.20127	0.170146	0.0673617	0.34982	0.0653409	0.339325	0.0633807	0.329146	0.381193	0.22243	0.652654	0.557917	0.0939641	0.512701	0.142467	0.708983	0.450165	0.036211	0.302252
0.4397	0.391333	0.387419	0.306061	0.272395	0.209524	0.347673	0.190667	0.326813	0.184947	0.2974	0.0337927	0.508761	0.00673498	0.579988	0.00767788	0.661186	0.326149	0.0715764	0.215998	0.209518	0.203233	0.171805	0.0669139	0.365696	0.0649065	0.354725	0.0629593	0.344083	0.382823	0.223499	0.62802	0.550516	0.0957593	0.522553	0.136282	0.740143	0.425303	0.0256089	0.300464
0.427531	0.380502	0.376697	0.297591	0.264856	0.207625	0.331445	0.188938	0.311559	0.18327	0.283518	0.0396038	0.52855	0.00312767	0.602547	0.00356554	0.686903	0.332013	0.108454	0.218383	0.211831	0.205476	0.173701	0.066238	0.37635	0.0642509	0.365059	0.0623234	0.354108	0.384537	0.222443	0.605909	0.546109	0.0990345	0.535613	0.129358	0.774432	0.415688	0.0174982	0.299317
0.412229	0.366884	0.363215	0.28694	0.255376	0.205758	0.316599	0.18724	0.297603	0.181623	0.270819	0.0458629	0.547858	0.00228113	0.624558	0.00260048	0.711996	0.338165	0.152431	0.221042	0.214411	0.207978	0.175817	0.0650492	0.381891	0.0630977	0.370434	0.0612048	0.359321	0.38639	0.218696	0.58729	0.545129	0.102677	0.551823	0.122031	0.811409	0.414041	0.0114254	0.299168
0.394791	0.351364	0.34785	0.274801	0.244573	0.204056	0.30364	0.185691	0.285422	0.18012	0.259734	0.0522522	0.566326	0.00397371	0.645611	0.00453003	0.735997	0.343823	0.20398	0.222378	0.215707	0.209235	0.176879	0.0633348	0.382526	0.0614347	0.37105	0.0595917	0.359919	0.388511	0.211942	0.572895	0.547835	0.106034	0.571011	0.114836	0.85049	0.415526	0.00707468	0.300224
0.376319	0.334924	0.331574	0.261944	0.23313	0.20255	0.29285	0.184321	0.275279	0.178791	0.250504	0.0584161	0.584884	0.00773376	0.666768	0.00881648	0.760115	0.348417	0.262425	0.222076	0.215414	0.208951	0.176639	0.0612512	0.379159	0.0594137	0.367785	0.0576313	0.356751	0.391047	0.201994	0.563063	0.554411	0.108774	0.592917	0.108274	0.891063	0.416298	0.00412682	0.302496
0.357923	0.318551	0.315366	0.249139	0.221734	0.201423	0.284392	0.183295	0.267328	0.177796	0.243269	0.0639479	0.604211	0.0131193	0.6888	0.014956	0.785232	0.351232	0.326425	0.220989	0.214359	0.207929	0.175775	0.0589479	0.372214	0.0571794	0.361048	0.0554641	0.350216	0.39382	0.188858	0.557854	0.565095	0.110521	0.617265	0.102825	0.932244	0.415295	0.00250073	0.305874
0.34065	0.303179	0.300147	0.237116	0.211033	0.201015	0.278543	0.182924	0.26183	0.177436	0.238265	0.0686127	0.623766	0.0195536	0.711094	0.0222911	0.810647	0.351569	0.395115	0.221016	0.214385	0.207954	0.175796	0.0566651	0.364897	0.0549652	0.35395	0.0533162	0.343331	0.396325	0.172716	0.557102	0.580192	0.111215	0.643556	0.0990681	0.972894	0.412785	0.00238213	0.31028
0.325472	0.28967	0.286774	0.226551	0.201631	0.201662	0.275454	0.183512	0.258927	0.178007	0.235623	0.0724542	0.644519	0.0266759	0.734752	0.0304105	0.837617	0.349264	0.466806	0.225475	0.21871	0.212149	0.179342	0.0545285	0.361388	0.0528926	0.350546	0.0513058	0.34003	0.397839	0.153814	0.560377	0.599908	0.111168	0.671361	0.0977259	1.01169	0.409297	0.00399695	0.315752
0.313201	0.278749	0.275961	0.218009	0.194028	0.203446	0.274869	0.185136	0.258377	0.179582	0.235123	0.0756879	0.667102	0.0340675	0.760496	0.0388369	0.866966	0.344724	0.540082	0.236432	0.229339	0.222459	0.188058	0.0525497	0.363708	0.0509732	0.352797	0.049444	0.342213	0.39753	0.132622	0.567181	0.624372	0.110963	0.700409	0.0994614	1.04728	0.405859	0.00761985	0.322394
0.304546	0.271046	0.268335	0.211985	0.188667	0.206275	0.276418	0.18771	0.259833	0.182079	0.236448	0.0785479	0.691124	0.0412995	0.787882	0.0470815	0.898185	0.338709	0.612853	0.256607	0.248909	0.241442	0.204105	0.0508015	0.373495	0.0492775	0.36229	0.0477991	0.351422	0.394833	0.109892	0.576747	0.653673	0.111379	0.730636	0.104795	1.07863	0.403627	0.0135135	0.330337
0.300015	0.267013	0.264343	0.208831	0.18586	0.210084	0.279788	0.191177	0.263	0.185441	0.23933	0.0812134	0.717618	0.0479575	0.818084	0.0546715	0.932616	0.332298	0.682025	0.288327	0.279677	0.271287	0.229335	0.0493401	0.390517	0.0478599	0.378801	0.0464241	0.367437	0.389303	0.0865199	0.588454	0.687885	0.113098	0.761907	0.114153	1.10479	0.403698	0.0217982	0.339658
0.299647	0.266686	0.264019	0.208575	0.185632	0.214611	0.284719	0.195296	0.267636	0.189438	0.243549	0.0838186	0.747125	0.0535779	0.851723	0.0610788	0.970964	0.326178	0.745282	0.332839	0.322854	0.313169	0.264741	0.0482144	0.415145	0.0467679	0.40269	0.0453649	0.39061	0.380885	0.0635913	0.601806	0.727042	0.116613	0.793694	0.12799	1.12493	0.406965	0.0323738	0.350263
0.302929	0.269607	0.266911	0.21086	0.187665	0.219376	0.291022	0.199632	0.273561	0.193643	0.24894	0.0863979	0.780175	0.0577652	0.8894	0.0658523	1.01392	0.320605	0.799811	0.39283	0.381045	0.369613	0.312457	0.0474829	0.448638	0.0460584	0.435179	0.0446766	0.422123	0.369782	0.0424126	0.616541	0.770994	0.122426	0.825341	0.146646	1.1384	0.413996	0.0452292	0.361737
0.309287	0.275265	0.272513	0.215285	0.191604	0.223989	0.298578	0.20383	0.280663	0.197715	0.255403	0.0888083	0.819534	0.0604001	0.934268	0.0688561	1.06507	0.315824	0.842707	0.470222	0.456116	0.442432	0.374015	0.0469571	0.48978	0.0455484	0.475087	0.0441819	0.460834	0.356521	0.0243	0.632508	0.819325	0.130916	0.856155	0.170167	1.14463	0.425052	0.0604237	0.373433
0.318138	0.283143	0.280311	0.221446	0.197087	0.228193	0.30729	0.207656	0.288852	0.201426	0.262855	0.0907127	0.867739	0.0614579	0.989223	0.070062	1.12771	0.311977	0.874765	0.567085	0.550073	0.533571	0.45106	0.0464328	0.536104	0.0450398	0.520021	0.0436887	0.50442	0.341884	0.0105905	0.649529	0.871489	0.142368	0.885462	0.198585	1.14307	0.440083	0.0778448	0.384703
0.328721	0.292562	0.289636	0.228813	0.203643	0.231845	0.317029	0.210979	0.298007	0.20465	0.271186	0.0917166	0.926298	0.0610247	1.05598	0.0695681	1.20382	0.30914	0.898854	0.686303	0.665714	0.645742	0.545885	0.0459105	0.583122	0.0445332	0.565628	0.0431972	0.548659	0.326972	0.00278372	0.667415	0.926949	0.157149	0.912633	0.231869	1.13332	0.458503	0.0971739	0.394917
0.340236	0.30281	0.299782	0.236828	0.210777	0.234896	0.327436	0.213755	0.30779	0.207342	0.280089	0.0915509	0.996319	0.0592617	1.1358	0.0675584	1.29482	0.307344	0.920343	0.82855	0.803693	0.779582	0.659028	0.0457599	0.625792	0.0443871	0.607018	0.0430555	0.588808	0.312911	0.00238213	0.686007	0.985034	0.175409	0.937	0.269842	1.11537	0.479079	0.117994	0.403553
0.351877	0.313171	0.310039	0.244931	0.217988	0.237244	0.337983	0.215892	0.317704	0.209415	0.28911	0.0903243	1.07701	0.0563292	1.22779	0.0642153	1.39968	0.306668	0.947779	0.992438	0.962664	0.933785	0.789385	0.0463698	0.661612	0.0449788	0.641763	0.0436294	0.622511	0.300908	0.0107592	0.705226	1.04483	0.197057	0.957858	0.312305	1.08952	0.50016	0.139764	0.410092
0.362901	0.322982	0.319752	0.252604	0.224818	0.238788	0.348065	0.217297	0.327181	0.210779	0.297735	0.0883115	1.16859	0.0523484	1.33219	0.0596772	1.5187	0.3074	0.991437	1.17242	1.13725	1.10313	0.932544	0.0480488	0.687433	0.0466074	0.66681	0.0452091	0.646806	0.292237	0.0289848	0.72495	1.10515	0.221913	0.974369	0.358857	1.05624	0.520404	0.162038	0.413927
0.372706	0.331708	0.328391	0.259429	0.230892	0.23979	0.357051	0.218209	0.335628	0.211663	0.305422	0.0859237	1.27097	0.0476069	1.4489	0.0542718	1.65175	0.309695	1.06179	1.36157	1.32072	1.2811	1.08299	0.0509474	0.702361	0.0494189	0.68129	0.0479364	0.660851	0.288086	0.0576568	0.745042	1.16462	0.24961	0.985714	0.408748	1.01638	0.539582	0.184316	0.414484
0.380814	0.338925	0.335536	0.265073	0.235915	0.240742	0.364374	0.219075	0.342511	0.212503	0.311685	0.0835844	1.3842	0.0425913	1.57798	0.0485541	1.7989	0.313551	1.16598	1.55534	1.50868	1.46341	1.23711	0.0548702	0.7102	0.0532241	0.688894	0.0516274	0.668227	0.289479	0.0969861	0.765416	1.22182	0.27932	0.991249	0.460958	0.97122	0.558073	0.206091	0.411344
0.386765	0.34422	0.340778	0.269215	0.239601	0.242081	0.3696	0.220293	0.347424	0.213685	0.316156	0.0817077	1.50673	0.0379819	1.71767	0.0432994	1.95814	0.318882	1.30343	1.74949	1.697	1.64609	1.39154	0.0594483	0.71625	0.0576649	0.694762	0.0559349	0.673919	0.297132	0.146929	0.786048	1.27539	0.310048	0.99056	0.514227	0.922504	0.57624	0.226698	0.404312
0.390175	0.347256	0.343783	0.271589	0.241714	0.2443	0.372312	0.222313	0.349973	0.215643	0.318476	0.0807153	1.63467	0.0344921	1.86353	0.039321	2.12442	0.325334	1.4623	1.93903	1.88085	1.82443	1.5423	0.0641711	0.72625	0.062246	0.704462	0.0603786	0.683328	0.311036	0.207109	0.806926	1.32398	0.340974	0.983176	0.567382	0.872159	0.594218	0.245363	0.393403
0.39081	0.347821	0.344343	0.272031	0.242108	0.247856	0.372354	0.225549	0.350013	0.218783	0.318512	0.0807994	1.76253	0.0329835	2.00929	0.0376012	2.29059	0.332395	1.62444	2.11565	2.05218	1.99062	1.68279	0.0687031	0.747185	0.0666421	0.72477	0.0646428	0.703027	0.330919	0.276797	0.828005	1.36632	0.371618	0.968499	0.61928	0.822333	0.611995	0.261409	0.378858
0.388612	0.345865	0.342406	0.270501	0.240746	0.252918	0.369926	0.230155	0.347731	0.223251	0.316435	0.0820853	1.8857	0.0340362	2.1497	0.0388013	2.45066	0.339573	1.77407	2.2703	2.20219	2.13612	1.80579	0.0729668	0.785941	0.0707778	0.762363	0.0686545	0.739492	0.356495	0.354772	0.849246	1.40133	0.401876	0.946173	0.668676	0.775194	0.629861	0.274254	0.361248
0.38352	0.341333	0.33792	0.266957	0.237591	0.259732	0.365514	0.236356	0.343583	0.229265	0.312661	0.0845239	2.00177	0.0380359	2.28202	0.043361	2.6015	0.346401	1.89941	2.39634	2.32445	2.25472	1.90605	0.0769765	0.844495	0.0746672	0.81916	0.0724272	0.794585	0.387324	0.439705	0.870579	1.42811	0.431681	0.916219	0.714266	0.732743	0.648579	0.283466	0.341354
0.375399	0.334105	0.330764	0.261304	0.23256	0.268037	0.359697	0.243914	0.338115	0.236597	0.307685	0.0877669	2.1067	0.0448796	2.40163	0.0511627	2.73786	0.352523	1.98908	2.48758	2.41295	2.34056	1.97862	0.0808394	0.919366	0.0784142	0.891785	0.0760618	0.865031	0.422801	0.530351	0.891907	1.44594	0.46096	0.879069	0.754918	0.696533	0.6691	0.288799	0.320081
0.364101	0.32405	0.32081	0.25344	0.225561	0.276971	0.353047	0.252044	0.331865	0.244482	0.301997	0.0913718	2.19417	0.0538698	2.50135	0.0614116	2.85154	0.357856	2.0333	2.53517	2.45912	2.38534	2.01648	0.0847975	1.00031	0.0822536	0.9703	0.079786	0.941191	0.462158	0.625278	0.913129	1.45445	0.489549	0.835319	0.789612	0.667473	0.692515	0.290036	0.298533
0.349587	0.311132	0.308021	0.243337	0.21657	0.285376	0.34612	0.259693	0.325352	0.251902	0.296071	0.0951105	2.25797	0.0641459	2.57408	0.0731263	2.93445	0.362591	2.0296	2.52977	2.45388	2.38026	2.01218	0.0890799	1.07404	0.0864075	1.04182	0.0838153	1.01057	0.504225	0.72288	0.934095	1.45348	0.51707	0.785813	0.817343	0.645919	0.719856	0.286946	0.27806
0.331957	0.295442	0.292488	0.231065	0.205648	0.292716	0.339358	0.266372	0.318997	0.25838	0.290287	0.0987466	2.29134	0.0750016	2.61213	0.0855018	2.97783	0.367099	1.98202	2.46981	2.39572	2.32384	1.96449	0.0938396	1.13314	0.0910244	1.09914	0.0882936	1.06617	0.547528	0.821294	0.954539	1.44299	0.542907	0.731989	0.837052	0.63143	0.75193	0.27952	0.260081
0.31144	0.277182	0.27441	0.216784	0.192938	0.298817	0.333272	0.271924	0.313276	0.263766	0.285081	0.101851	2.2912	0.0858687	2.61196	0.0978903	2.97764	0.371766	1.89939	2.36386	2.29294	2.22416	1.88021	0.0990902	1.17626	0.0961175	1.14097	0.093234	1.10674	0.590224	0.918406	0.974093	1.42313	0.566336	0.676098	0.847587	0.622954	0.788798	0.268029	0.24614
0.288247	0.25654	0.253974	0.20064	0.178569	0.303677	0.328344	0.276346	0.308643	0.268056	0.280865	0.103957	2.25651	0.0960191	2.57243	0.109462	2.93257	0.376863	1.7946	2.2306	2.16368	2.09877	1.77422	0.104802	1.2028	0.101658	1.16672	0.0986085	1.13172	0.630618	1.01171	0.992361	1.3943	0.586766	0.620799	0.847875	0.619884	0.829863	0.252915	0.237884
0.262546	0.233666	0.23133	0.18275	0.162648	0.307087	0.325088	0.27945	0.305582	0.271066	0.27808	0.104664	2.18727	0.104585	2.49348	0.119227	2.84257	0.382394	1.68239	2.09286	2.03007	1.96917	1.66466	0.11088	1.2129	0.107554	1.17651	0.104327	1.14122	0.66708	1.09837	1.00902	1.35711	0.603996	0.568937	0.837535	0.622186	0.874616	0.234836	0.236948
0.234581	0.208777	0.206689	0.163284	0.145323	0.308854	0.324073	0.281057	0.304629	0.272625	0.277212	0.10361	2.08438	0.110792	2.37619	0.126303	2.70886	0.388079	1.58239	1.97207	1.91291	1.85552	1.56859	0.11708	1.20816	0.113568	1.17192	0.110161	1.13676	0.697877	1.17546	1.02367	1.31245	0.61812	0.523282	0.817119	0.629629	0.922324	0.214755	0.24489
0.204731	0.18221	0.180388	0.142507	0.126831	0.308955	0.32575	0.281149	0.306205	0.272715	0.278647	0.1006	1.95735	0.114038	2.23138	0.130004	2.54378	0.39371	1.51542	1.88669	1.83009	1.77519	1.50068	0.12313	1.19046	0.119436	1.15475	0.115853	1.1201	0.721215	1.24026	1.03575	1.26158	0.629315	0.486242	0.787754	0.641519	0.971855	0.193957	0.263031
0.173221	0.154166	0.152625	0.120574	0.10731	0.307175	0.330441	0.279529	0.310614	0.271143	0.282659	0.0957284	1.82078	0.114019	2.07569	0.129981	2.36629	0.399072	1.49911	1.84671	1.79131	1.73757	1.46888	0.128694	1.16301	0.124833	1.12812	0.121088	1.09428	0.735347	1.29028	1.04482	1.20612	0.637929	0.459961	0.750804	0.656971	1.02165	0.173968	0.292217
0.140399	0.124955	0.123706	0.0977276	0.0869776	0.303061	0.338294	0.275785	0.317996	0.267512	0.289376	0.0894081	1.68742	0.110714	1.92366	0.126214	2.19297	0.403793	1.54057	1.84682	1.79142	1.73767	1.46896	0.133549	1.13044	0.129542	1.09653	0.125656	1.06363	0.738556	1.32365	1.05093	1.14788	0.644253	0.446348	0.707587	0.675331	1.06934	0.156456	0.332781
0.10735	0.0955411	0.0945856	0.0747227	0.0665032	0.296341	0.349112	0.26967	0.328165	0.26158	0.29863	0.0821225	1.56853	0.104594	1.78812	0.119237	2.03846	0.407443	1.63319	1.87876	1.8224	1.76773	1.49437	0.137598	1.09805	0.13347	1.06511	0.129466	1.03316	0.729526	1.33932	1.05493	1.08888	0.648244	0.447284	0.659309	0.69627	1.11188	0.143152	0.384516
0.0756481	0.0673269	0.0666536	0.0526563	0.0468641	0.287042	0.362339	0.261208	0.340598	0.253372	0.309945	0.0745125	1.47285	0.0962712	1.67905	0.109749	1.91412	0.409623	1.76313	1.94342	1.88512	1.82857	1.5458	0.140759	1.06952	0.136536	1.03743	0.13244	1.00631	0.70802	1.33704	1.05833	1.03149	0.649927	0.464733	0.606987	0.719594	1.14554	0.135717	0.446497
0.0470651	0.041888	0.0414691	0.0327606	0.0291569	0.275934	0.377229	0.2511	0.354595	0.243567	0.322681	0.0671693	1.40608	0.0865674	1.60293	0.0986868	1.82734	0.409987	1.91701	2.03021	1.9693	1.91022	1.61483	0.142894	1.04729	0.138607	1.01587	0.134449	0.985391	0.675055	1.31731	1.06306	0.978689	0.649887	0.500538	0.551462	0.745085	1.16636	0.13565	0.517201
0.0236293	0.0210301	0.0208198	0.0164476	0.0146384	0.264121	0.392969	0.24035	0.369391	0.23314	0.336146	0.0606572	1.37384	0.0765326	1.56618	0.0872471	1.78544	0.408554	2.07593	2.12122	2.05759	1.99586	1.68722	0.143808	1.03336	0.139494	1.00236	0.135309	0.972293	0.632987	1.28169	1.07146	0.933865	0.649332	0.556283	0.493684	0.772316	1.17101	0.144282	0.594795
0.00775585	0.00690271	0.00683368	0.00539861	0.00480476	0.252511	0.409	0.229785	0.38446	0.222891	0.349859	0.055334	1.37522	0.067137	1.56775	0.0765362	1.78723	0.405566	2.22412	2.20436	2.13823	2.07408	1.75335	0.143176	1.02501	0.13888	0.994257	0.134714	0.964429	0.585383	1.23324	1.08637	0.900433	0.65012	0.632797	0.435068	0.80086	1.15765	0.162547	0.677353
0.00238213	0.0021201	0.00209889	0.00165813	0.00147573	0.241832	0.424826	0.220067	0.399336	0.213465	0.363396	0.0512546	1.4031	0.0594586	1.59954	0.0677828	1.82347	0.401157	2.35552	2.26922	2.20115	2.13511	1.80494	0.140639	1.01466	0.13642	0.984222	0.132327	0.954695	0.536555	1.17627	1.11107	0.88148	0.654577	0.729868	0.377466	0.830242	1.12594	0.190729	0.763148
0.0106774	0.00950285	0.00940782	0.00743218	0.00661464	0.232871	0.440037	0.211912	0.413635	0.205555	0.376408	0.0482475	1.43962	0.0540372	1.64117	0.0616024	1.87093	0.395441	2.46585	2.31007	2.24076	2.17354	1.83743	0.136289	0.994125	0.132201	0.964301	0.128235	0.935372	0.491288	1.11621	1.14909	0.879403	0.66527	0.846404	0.323401	0.860112	1.07719	0.228415	0.850845
0.0357639	0.0318299	0.0315116	0.0248941	0.0221558	0.226333	0.454269	0.205963	0.427013	0.199784	0.388582	0.0462579	1.46293	0.0504469	1.66775	0.0575095	1.90123	0.388426	2.5507	2.32401	2.25429	2.18666	1.84852	0.130453	0.959466	0.126539	0.930682	0.122743	0.902761	0.454006	1.05956	1.20409	0.895554	0.684942	0.980451	0.275907	0.890209	1.01414	0.274456	0.939234
0.0807156	0.0718369	0.0711185	0.0561836	0.0500034	0.222611	0.467037	0.202576	0.439015	0.196499	0.399503	0.0453003	1.46677	0.0472218	1.67212	0.0538329	1.90621	0.380181	2.61089	2.31137	2.24203	2.17477	1.83846	0.123574	0.91166	0.119867	0.884311	0.116271	0.857781	0.428028	1.01372	1.27964	0.930134	0.716606	1.12902	0.238284	0.92014	0.940545	0.327056	1.02697
0.148614	0.132266	0.130944	0.103445	0.0920664	0.221541	0.477888	0.201602	0.449215	0.195554	0.408786	0.0453672	1.45671	0.0431367	1.66065	0.0491758	1.89314	0.370845	2.64736	2.27029	2.20218	2.13612	1.80579	0.116133	0.853065	0.112649	0.827473	0.10927	0.802649	0.414356	0.986782	1.37898	0.982416	0.763416	1.28865	0.213588	0.949496	0.861235	0.383966	1.11255
0.2422	0.215558	0.213403	0.168588	0.150043	0.222507	0.486648	0.202482	0.457449	0.196407	0.416278	0.0463702	1.43935	0.0379903	1.64086	0.0433089	1.87058	0.360608	2.66308	2.2047	2.13856	2.0744	1.75362	0.108508	0.788446	0.105253	0.764793	0.102095	0.741849	0.410877	0.98745	1.50481	1.05055	0.828216	1.45603	0.204076	0.977924	0.781903	0.442987	1.19438
0.36369	0.323684	0.320447	0.253153	0.225306	0.224908	0.493165	0.204666	0.463575	0.198526	0.421853	0.0480584	1.4222	0.0326063	1.62131	0.0371712	1.84829	0.349866	2.66234	2.12269	2.05901	1.99724	1.68839	0.10076	0.726372	0.0977372	0.704581	0.0948051	0.683443	0.412525	1.02494	1.65923	1.13238	0.912894	1.62757	0.210478	1.00511	0.708591	0.502338	1.27088
0.514577	0.457973	0.453394	0.358181	0.318781	0.227981	0.497275	0.207462	0.467438	0.201238	0.425369	0.049852	1.41393	0.0283955	1.61188	0.0323709	1.83755	0.33918	2.64747	2.03741	1.97629	1.917	1.62056	0.092761	0.675068	0.0899781	0.654816	0.0872788	0.635172	0.415178	1.10887	1.84332	1.22651	1.01759	1.79949	0.231316	1.03066	0.647223	0.560819	1.34058
0.695629	0.61911	0.612919	0.484206	0.430943	0.231043	0.498819	0.210249	0.46889	0.203942	0.42669	0.0512692	1.4223	0.026555	1.62142	0.0302727	1.84842	0.329265	2.62142	1.96428	1.90535	1.84819	1.56239	0.0842165	0.635795	0.08169	0.616721	0.0792393	0.598219	0.416903	1.24841	2.05668	1.33142	1.14002	1.96789	0.263045	1.05421	0.602725	0.617427	1.40202
0.90671	0.806972	0.798902	0.631133	0.561708	0.2339	0.497686	0.212849	0.467825	0.206463	0.425721	0.0522696	1.45385	0.0281129	1.65739	0.0320487	1.88942	0.320841	2.5855	1.91776	1.86023	1.80442	1.52539	0.0750959	0.603163	0.072843	0.585068	0.0706577	0.567516	0.416636	1.45141	2.29725	1.44604	1.27505	2.12854	0.30221	1.07544	0.578189	0.671195	1.45386
1.14653	1.02041	1.01021	0.798066	0.710279	0.236768	0.493911	0.215459	0.464276	0.208995	0.422491	0.0528599	1.51283	0.0333934	1.72463	0.0380684	1.96608	0.314227	2.53744	1.91164	1.85429	1.79866	1.52052	0.0655823	0.574979	0.0636149	0.557729	0.0617064	0.540997	0.413958	1.72348	2.56226	1.5699	1.41645	2.277	0.346174	1.09412	0.573578	0.721081	1.49489
1.41264	1.25725	1.24467	0.983292	0.87513	0.239884	0.487644	0.218295	0.458386	0.211746	0.417131	0.0530668	1.60082	0.0422204	1.82493	0.0481312	2.08042	0.309462	2.47956	1.94822	1.88977	1.83308	1.54961	0.0559625	0.552987	0.0542836	0.536397	0.0526551	0.520305	0.408661	2.06671	2.84855	1.70276	1.55848	2.40909	0.392435	1.11004	0.584927	0.76614	1.52408
1.70132	1.51417	1.49903	1.18424	1.05397	0.243131	0.479131	0.221249	0.450383	0.214612	0.409849	0.0528887	1.71697	0.0541292	1.95734	0.0617073	2.23137	0.306727	2.41919	2.02204	1.96138	1.90254	1.60833	0.0467709	0.540886	0.0453678	0.524659	0.0440068	0.508919	0.400993	2.4786	3.15267	1.84427	1.69541	2.52109	0.439482	1.12314	0.605613	0.805548	1.54073
2.00795	1.78708	1.76921	1.39767	1.24393	0.24638	0.468815	0.224206	0.440686	0.21748	0.401024	0.0523217	1.85816	0.0684006	2.1183	0.0779766	2.41486	0.306352	2.37562	2.12059	2.05697	1.99526	1.68672	0.0384785	0.543086	0.0373241	0.526793	0.0362044	0.510989	0.391308	2.95253	3.4712	1.99384	1.82244	2.61006	0.486454	1.13332	0.629834	0.838824	1.54472
2.32698	2.07101	2.0503	1.61974	1.44157	0.249645	0.457294	0.227177	0.429856	0.220362	0.391169	0.0513104	2.01826	0.0838591	2.30081	0.0955993	2.62293	0.308573	2.37392	2.22502	2.15827	2.09352	1.76978	0.0313843	0.557777	0.0304427	0.541044	0.0295294	0.524813	0.380264	3.48114	3.80064	2.15067	1.9361	2.67382	0.532591	1.14068	0.652323	0.866016	1.53654
2.65212	2.36039	2.33679	1.84606	1.64299	0.252822	0.445304	0.230068	0.418586	0.223166	0.380913	0.0499424	2.18485	0.0986931	2.49073	0.11251	2.83944	0.3133	2.43445	2.32049	2.25087	2.18335	1.84572	0.0256734	0.578597	0.0249032	0.561239	0.0241561	0.544402	0.368813	4.05555	4.13691	2.31379	2.03336	2.7107	0.576921	1.14534	0.670113	0.887541	1.5172
2.97626	2.64887	2.62238	2.07168	1.8438	0.255981	0.433611	0.232943	0.407595	0.225954	0.370911	0.0483847	2.34067	0.111436	2.66836	0.127038	3.04193	0.320235	2.57206	2.40208	2.33001	2.26011	1.91061	0.0214511	0.600574	0.0208075	0.582557	0.0201833	0.56508	0.35805	4.66565	4.47496	2.48193	2.1117	2.71962	0.618257	1.14727	0.682366	0.90389	1.48813
3.2914	2.92935	2.90005	2.29104	2.03903	0.259155	0.422778	0.235831	0.397411	0.228756	0.361644	0.0468402	2.47328	0.121356	2.81954	0.138346	3.21428	0.328937	2.79869	2.47161	2.39746	2.32554	1.96592	0.0188336	0.61817	0.0182686	0.599625	0.0177205	0.581636	0.349005	5.29813	4.8092	2.65347	2.16874	2.70027	0.655246	1.1463	0.688699	0.915646	1.45108
3.58864	3.19389	3.16195	2.49794	2.22317	0.262428	0.413087	0.238809	0.388302	0.231645	0.353354	0.04541	2.57508	0.127935	2.93559	0.145846	3.34657	0.338932	3.11411	2.53346	2.45745	2.38373	2.01511	0.0178165	0.622952	0.017282	0.604263	0.0167635	0.586135	0.342258	5.93572	5.13344	2.82627	2.20268	2.65316	0.686526	1.1425	0.688742	0.923442	1.40815
3.8585	3.43407	3.39973	2.68578	2.39035	0.266146	0.404491	0.242193	0.380221	0.234927	0.346002	0.0444708	2.63961	0.130815	3.00915	0.149129	3.43043	0.349757	3.49805	2.5967	2.5188	2.44324	2.06542	0.0181687	0.60664	0.0176236	0.588441	0.0170949	0.570787	0.337829	6.56043	5.44084	2.99766	2.21273	2.57969	0.710836	1.13604	0.682109	0.927992	1.36161
4.09139	3.64134	3.60493	2.84789	2.53462	0.270468	0.396788	0.246126	0.372981	0.238742	0.339412	0.0444532	2.66379	0.130175	3.03673	0.148399	3.46187	0.360965	3.91718	2.67114	2.59101	2.51328	2.12463	0.0195331	0.567909	0.0189471	0.550872	0.0183787	0.534345	0.335494	7.15583	5.72528	3.1651	2.1987	2.48218	0.727004	1.12712	0.668306	0.930414	1.31398
4.27806	3.80747	3.7694	2.97783	2.65026	0.275192	0.389794	0.250425	0.366407	0.242912	0.33343	0.0455892	2.65004	0.126508	3.02104	0.144219	3.44399	0.372268	4.34946	2.76118	2.67834	2.59799	2.19624	0.0215259	0.511757	0.0208802	0.496405	0.0202537	0.481512	0.335174	7.70719	5.98164	3.32635	2.16112	2.36384	0.734192	1.11587	0.647059	0.932296	1.26784
4.41017	3.92505	3.8858	3.06978	2.73211	0.280427	0.383489	0.255188	0.36048	0.247533	0.328037	0.0478373	2.60344	0.120467	2.96792	0.137332	3.38343	0.383536	4.77901	2.86587	2.77989	2.69649	2.27951	0.0240273	0.444836	0.0233065	0.431491	0.0226073	0.418546	0.336581	8.20267	6.20528	3.47962	2.10097	2.22886	0.731805	1.10215	0.618863	0.935587	1.22546
4.48099	3.98808	3.9482	3.11908	2.77598	0.286187	0.377804	0.26043	0.355136	0.252617	0.323173	0.0510402	2.52965	0.112726	2.88381	0.128508	3.28754	0.394341	5.18923	2.97334	2.88414	2.79761	2.36499	0.0271	0.374939	0.026287	0.363691	0.0254984	0.35278	0.339115	8.63249	6.39238	3.62371	2.01895	2.0821	0.719555	1.08579	0.584521	0.942385	1.18863
4.4857	3.99227	3.95235	3.12236	2.7789	0.292133	0.372581	0.265841	0.350226	0.257866	0.318706	0.0549935	2.43507	0.104249	2.77598	0.118843	3.16461	0.404017	5.55704	3.07149	2.97934	2.88996	2.44306	0.0306645	0.313241	0.0297445	0.303844	0.0288522	0.294728	0.341953	8.98844	6.5401	3.75763	1.91491	1.92833	0.697831	1.06685	0.545032	0.955129	1.15827
4.42144	3.93508	3.89573	3.07763	2.73909	0.297794	0.36763	0.270993	0.345572	0.262863	0.31447	0.0595033	2.32567	0.0963677	2.65126	0.109859	3.02244	0.412068	5.86153	3.1553	3.06064	2.96882	2.50972	0.0347226	0.272049	0.0336809	0.263888	0.0326705	0.255971	0.344594	9.26385	6.6465	3.88075	1.78911	1.77183	0.667425	1.04542	0.501647	0.976549	1.13378
4.28748	3.81585	3.7777	2.98438	2.6561	0.302867	0.362649	0.275609	0.34089	0.26734	0.31021	0.064488	2.2116	0.0903396	2.52123	0.102987	2.8742	0.418354	6.0912	3.22445	3.12772	3.03389	2.56473	0.0394449	0.262384	0.0382615	0.254513	0.0371137	0.246877	0.346935	9.45373	6.71076	3.99257	1.64388	1.61638	0.629223	1.02157	0.456231	1.0094	1.11288
4.0857	3.63627	3.59991	2.84393	2.5311	0.307045	0.357415	0.279411	0.33597	0.271028	0.305733	0.0698585	2.11174	0.0870344	2.40738	0.0992192	2.74441	0.423155	6.24709	3.28176	3.1833	3.0878	2.61031	0.0448404	0.294674	0.0434952	0.285834	0.0421903	0.277259	0.348854	9.55494	6.73283	4.09284	1.48258	1.46506	0.584217	0.995627	0.411076	1.05629	1.09311
3.82137	3.40102	3.36701	2.65994	2.36734	0.309949	0.351914	0.282053	0.330799	0.273592	0.301027	0.0753644	2.04556	0.0869902	2.33194	0.0991688	2.65842	0.426862	6.34452	3.33583	3.23575	3.13868	2.65332	0.0508143	0.376875	0.0492899	0.365568	0.0478112	0.354601	0.35028	9.5657	6.71364	4.18157	1.31044	1.32138	0.533525	0.968154	0.368458	1.11953	1.07206
3.50317	3.11782	3.08664	2.43845	2.17022	0.311235	0.346129	0.283224	0.325361	0.274727	0.296079	0.080433	2.03126	0.0904234	2.31563	0.103083	2.63982	0.429781	6.40268	3.39743	3.29551	3.19664	2.70232	0.0572465	0.514362	0.0555291	0.498932	0.0538632	0.483964	0.351443	9.48712	6.6551	4.2589	1.13409	1.18934	0.478525	0.939874	0.330362	1.2014	1.0478
3.14267	2.79698	2.76901	2.18752	1.94689	0.310805	0.340051	0.282833	0.319648	0.274348	0.290879	0.0844366	2.08921	0.0971896	2.3817	0.110796	2.71514	0.432178	6.43921	3.47385	3.36963	3.26854	2.7631	0.0640363	0.705257	0.0621152	0.684099	0.0602518	0.663576	0.352711	9.32488	6.55951	4.32508	0.960251	1.07176	0.420852	0.9113	0.297999	1.30379	1.01968
2.75384	2.45092	2.42641	1.91687	1.70601	0.308602	0.333839	0.280828	0.313809	0.272403	0.285566	0.086788	2.23704	0.106956	2.55022	0.12193	2.90725	0.434143	6.47412	3.57525	3.468	3.36396	2.84376	0.0710378	0.939471	0.0689067	0.911287	0.0668395	0.883949	0.354319	9.09075	6.42882	4.38042	0.794805	0.968871	0.362351	0.88294	0.271626	1.42807	0.98742
2.35215	2.09341	2.07248	1.63726	1.45716	0.304701	0.32764	0.277278	0.307982	0.26896	0.280263	0.0872883	2.48902	0.119975	2.83749	0.136772	3.23474	0.435401	6.53254	3.71248	3.6011	3.49307	2.9529	0.0781231	1.20633	0.0757794	1.17014	0.073506	1.13503	0.356576	8.80058	6.26375	4.42501	0.642393	0.878777	0.304741	0.855435	0.250967	1.57477	0.951123
1.9544	1.73942	1.72202	1.3604	1.21076	0.29947	0.321466	0.272518	0.302178	0.264342	0.274982	0.0861118	2.85441	0.136063	3.25403	0.155112	3.70959	0.435459	6.64808	3.89713	3.78022	3.66681	3.09978	0.0851286	1.49387	0.0825747	1.44906	0.0800975	1.40559	0.359658	8.47188	6.06444	4.45853	0.506435	0.800942	0.249653	0.82938	0.235965	1.74322	0.911031
1.57851	1.40487	1.39082	1.09875	0.977887	0.293322	0.315163	0.266923	0.296253	0.258915	0.26959	0.0837583	3.33494	0.154608	3.80183	0.176253	4.33409	0.433647	6.85379	4.14449	4.02015	3.89955	3.29653	0.0920594	1.78659	0.0892976	1.73299	0.0866187	1.681	0.363543	8.12112	5.83172	4.48	0.39025	0.736126	0.198799	0.805124	0.226828	1.93107	0.867314
1.24165	1.10507	1.09402	0.864275	0.769204	0.286618	0.308723	0.260822	0.290199	0.252997	0.264081	0.0807679	3.92549	0.175197	4.47505	0.199725	5.10156	0.429474	7.17014	4.47191	4.33775	4.20762	3.55695	0.0990203	2.06714	0.0960497	2.00512	0.0931682	1.94497	0.368168	7.76146	5.56808	4.48759	0.296264	0.684751	0.153905	0.782841	0.22344	2.13435	0.820258
0.958245	0.852838	0.844309	0.667004	0.593634	0.279719	0.302526	0.254544	0.284375	0.246908	0.258781	0.0775097	4.61841	0.197641	5.26499	0.225311	6.00208	0.422664	7.61581	4.8962	4.74931	4.60684	3.89444	0.106022	2.31781	0.102841	2.24828	0.099756	2.18083	0.373539	7.40411	5.28005	4.47777	0.223522	0.646401	0.116394	0.762579	0.22497	2.34806	0.770528
0.736999	0.655929	0.649369	0.513002	0.456572	0.27281	0.297038	0.248257	0.279216	0.24081	0.254086	0.0742653	5.3918	0.221674	6.14665	0.252709	7.00718	0.412973	8.20597	5.43321	5.27022	5.11211	4.32158	0.112986	2.52599	0.109596	2.45021	0.106308	2.3767	0.379626	7.06072	4.97511	4.44427	0.168023	0.619172	0.0866499	0.744406	0.230204	2.56759	0.719178
0.581219	0.517285	0.512112	0.404568	0.360066	0.266004	0.292738	0.242064	0.275174	0.234802	0.250408	0.0713568	6.20682	0.246556	7.07578	0.281073	8.06639	0.40051	8.9459	6.09182	5.90907	5.73179	4.84543	0.119801	2.68607	0.116207	2.60549	0.11272	2.52733	0.386264	6.73937	4.65964	4.37949	0.124935	0.599637	0.0638277	0.728359	0.238093	2.78919	0.66779
0.485901	0.432452	0.428127	0.33822	0.301016	0.259221	0.290116	0.235891	0.272709	0.228814	0.248165	0.0692682	7.01932	0.271449	8.00203	0.309451	9.12231	0.385955	9.83544	6.8647	6.65876	6.459	5.46018	0.126486	2.79822	0.122691	2.71427	0.11901	2.63284	0.392962	6.4387	4.33819	4.27851	0.0896062	0.584585	0.0463998	0.714323	0.248073	3.00904	0.618318
0.434245	0.386478	0.382613	0.302264	0.269015	0.2523	0.289723	0.229593	0.272339	0.222705	0.247829	0.0686744	7.78411	0.295721	8.87388	0.337122	10.1162	0.370091	10.8531	7.73091	7.49898	7.27401	6.14917	0.132985	2.86766	0.128995	2.78163	0.125126	2.69818	0.398835	6.14085	4.01082	4.13826	0.0598754	0.572925	0.0325105	0.702166	0.259967	3.22282	0.572543
0.409157	0.36415	0.360508	0.284802	0.253473	0.245574	0.291911	0.223473	0.274396	0.216768	0.249701	0.0699825	8.46431	0.319045	9.64931	0.363711	11.0002	0.35383	11.9561	8.66344	8.40354	8.15143	6.8909	0.138918	2.90303	0.13475	2.81594	0.130708	2.73146	0.402582	5.81931	3.67647	3.95789	0.0359879	0.564853	0.0211207	0.691885	0.273584	3.42535	0.531836
0.396663	0.35303	0.3495	0.276105	0.245734	0.239279	0.296694	0.217744	0.278893	0.211212	0.253792	0.0733287	9.03126	0.341692	10.2956	0.389529	11.737	0.338385	13.0865	9.62334	9.33464	9.0546	7.6544	0.143786	2.91443	0.139473	2.827	0.135288	2.74219	0.402808	5.45248	3.33592	3.74034	0.0185616	0.560456	0.0122325	0.68346	0.288346	3.61025	0.497041
0.384837	0.342505	0.33908	0.267873	0.238407	0.233932	0.30379	0.212878	0.285562	0.206491	0.259862	0.0787004	9.46181	0.363838	10.7865	0.414775	12.2966	0.325139	14.1738	10.5473	10.2309	9.92399	8.38935	0.147267	2.91297	0.142849	2.82558	0.138563	2.74081	0.397958	5.03298	2.99334	3.49047	0.00756418	0.55939	0.00603975	0.67684	0.303673	3.77025	0.468472
0.369297	0.328675	0.325388	0.257057	0.22878	0.230427	0.312833	0.209688	0.294063	0.203398	0.267597	0.0858409	9.74003	0.38482	11.1036	0.438695	12.6581	0.316	15.1309	11.3576	11.0169	10.6864	9.03385	0.148967	2.91293	0.144498	2.82554	0.140163	2.74078	0.386923	4.57123	2.65878	3.21428	0.00238213	0.56075	0.00258736	0.671911	0.319032	3.89806	0.44614
0.340026	0.302623	0.299597	0.236682	0.210647	0.229494	0.327906	0.208839	0.308231	0.202574	0.28049	0.0933916	9.86271	0.402738	11.2435	0.459121	12.8176	0.312946	16.2346	12.2719	11.9037	11.5466	9.76103	0.148795	2.95441	0.144331	2.86578	0.140001	2.77981	0.372511	3.85169	2.17341	2.67411	0.0039314	0.565142	0.00238213	0.66654	0.338641	4.01158	0.422538
0.302651	0.269359	0.266666	0.210666	0.187493	0.231555	0.344849	0.210715	0.324158	0.204394	0.294984	0.101348	9.60589	0.417148	10.9507	0.475549	12.4838	0.31574	16.1593	12.2634	11.8955	11.5386	9.7543	0.14694	3.08066	0.142532	2.98824	0.138256	2.89859	0.352757	3.13468	1.76248	2.12394	0.0155894	0.570443	0.00895991	0.661482	0.35616	4.02446	0.408087
0.259416	0.23088	0.228572	0.180572	0.160709	0.23668	0.362152	0.215379	0.340423	0.208917	0.309785	0.108974	9.22326	0.428406	10.5145	0.488383	11.9865	0.325006	14.752	11.3061	10.9669	10.6379	8.99287	0.143294	3.28832	0.138996	3.18967	0.134826	3.09398	0.32733	2.48177	1.44718	1.61368	0.0373372	0.576215	0.0235576	0.656679	0.371102	3.92311	0.39755
0.213574	0.190081	0.18818	0.148663	0.13231	0.244529	0.378463	0.222522	0.355756	0.215846	0.323738	0.115606	8.97994	0.438253	10.2371	0.499609	11.6703	0.341034	12.3924	9.76294	9.47005	9.18595	7.76544	0.137712	3.5406	0.13358	3.43438	0.129573	3.33135	0.296421	1.95478	1.22745	1.19073	0.067824	0.583271	0.047403	0.65328	0.383307	3.69832	0.388042
0.169191	0.15058	0.149074	0.117768	0.104814	0.254615	0.393043	0.2317	0.369461	0.224749	0.336209	0.120809	9.03949	0.449099	10.305	0.511973	11.7477	0.36367	9.93075	8.29216	8.0434	7.8021	6.59559	0.130033	3.78536	0.126132	3.6718	0.122348	3.56164	0.260788	1.59405	1.08921	0.884502	0.105225	0.592428	0.0811734	0.652459	0.392055	3.3555	0.377641
0.130414	0.116068	0.114908	0.090777	0.0807915	0.266278	0.404741	0.242313	0.380456	0.235044	0.346215	0.124387	9.38942	0.462941	10.7039	0.527753	12.2025	0.392039	8.19382	7.50094	7.27591	7.05763	5.96624	0.120149	3.96469	0.116544	3.84575	0.113048	3.73038	0.22153	1.4002	1.00496	0.685495	0.147247	0.604068	0.125171	0.655238	0.395504	2.91596	0.362419
0.101111	0.0899887	0.0890889	0.0703802	0.0626384	0.278431	0.411774	0.253372	0.387068	0.245771	0.352232	0.12614	9.86337	0.479924	11.2442	0.547113	12.8184	0.42458	7.52244	7.54489	7.31854	7.09898	6.0012	0.108058	4.00648	0.104817	3.88628	0.101672	3.7697	0.179983	1.33792	0.954837	0.539443	0.191158	0.617886	0.178768	0.66304	0.391332	2.41178	0.338892
0.0840241	0.0747814	0.0740336	0.0584866	0.052053	0.289642	0.412064	0.263574	0.38734	0.255667	0.35248	0.125883	10.2289	0.498194	11.6609	0.567942	13.2934	0.459511	7.81829	8.13998	7.89578	7.6589	6.47454	0.0940932	3.91251	0.0912704	3.79513	0.0885323	3.68128	0.137857	1.36889	0.927922	0.403302	0.233946	0.633187	0.239933	0.676804	0.377409	1.88256	0.305566
0.0806627	0.0717898	0.0710719	0.0561468	0.0499707	0.298692	0.403856	0.27181	0.379625	0.263656	0.345458	0.123383	10.2976	0.516092	11.7393	0.588345	13.3828	0.49502	8.78175	9.02117	8.75053	8.48802	7.17544	0.0787852	3.72357	0.0764216	3.61186	0.074129	3.5035	0.0972665	1.46171	0.907936	0.264692	0.272404	0.649204	0.306122	0.696726	0.352896	1.37284	0.263224
0.0935516	0.0832609	0.0824283	0.0651183	0.0579553	0.304405	0.385618	0.277009	0.362481	0.268698	0.329857	0.118436	10.0507	0.533435	11.4578	0.608116	13.0619	0.529108	10.2174	10.0095	9.70922	9.41794	7.96156	0.0627496	3.51802	0.0608671	3.41248	0.0590411	3.31011	0.060509	1.57732	0.874278	0.127252	0.303303	0.665067	0.374308	0.722863	0.317897	0.926256	0.214323
0.124985	0.111236	0.110124	0.086998	0.0774283	0.305632	0.356598	0.278125	0.335202	0.269781	0.305034	0.111071	9.61646	0.550194	10.9628	0.627221	12.4975	0.559799	11.9599	10.8206	10.496	10.1811	8.60671	0.0468572	3.37222	0.0454515	3.27106	0.0440879	3.17293	0.0302104	1.68266	0.812982	0.00238213	0.324507	0.679724	0.440907	0.755257	0.273404	0.574599	0.162163
0.176233	0.156847	0.155279	0.12267	0.109177	0.301522	0.317313	0.274385	0.298274	0.266154	0.271429	0.101453	9.20441	0.56463	10.493	0.643678	11.962	0.58515	13.7281	11.1591	10.8243	10.4996	8.87596	0.0321745	3.32788	0.0312093	3.22804	0.030273	3.1312	0.0095254	1.74678	0.721162	0.166928	0.33516	0.691235	0.501971	0.79357	0.222267	0.336414	0.110693
0.247043	0.219868	0.21767	0.171959	0.153044	0.291375	0.269274	0.265151	0.253118	0.257196	0.230337	0.0897179	8.89747	0.574588	10.1431	0.65503	11.5631	0.603315	15.2343	10.8437	10.5184	10.2028	8.62506	0.0196382	3.38365	0.0190491	3.28214	0.0184776	3.18368	0.00200099	1.75044	0.600969	0.166928	0.335343	0.697241	0.554349	0.836144	0.16862	0.213731	0.0644612
0.336341	0.299344	0.29635	0.234117	0.208364	0.27453	0.214822	0.249822	0.201933	0.242328	0.183759	0.0761984	8.52342	0.579445	9.71669	0.660568	11.077	0.612483	16.1589	9.9544	9.65576	9.36609	7.91773	0.0100065	3.51023	0.00970628	3.40493	0.00941509	3.30278	0.0113691	1.68899	0.458333	0.166928	0.325974	0.695363	0.595696	0.880228	0.116673	0.175119	0.0278009
0.442156	0.393519	0.389584	0.307771	0.273917	0.250756	0.156897	0.228188	0.147483	0.221343	0.134209	0.0615947	7.94268	0.5796	9.05465	0.660744	10.3223	0.611008	16.1601	8.86672	8.60072	8.3427	7.05259	0.00390591	3.6792	0.00378873	3.56883	0.00367507	3.46176	0.0413822	1.56722	0.302437	0.166928	0.309021	0.68335	0.624742	0.922643	0.0703096	0.177402	0.00536848
0.561104	0.499382	0.494388	0.390567	0.347605	0.220552	0.099992	0.200702	0.0939925	0.194681	0.0855332	0.0468422	7.2622	0.575226	8.27891	0.655757	9.43796	0.597419	15.1339	8.08026	7.83786	7.60272	6.42704	0.00200099	3.87401	0.00194096	3.75779	0.00188273	3.64506	0.0956137	1.3982	0.145557	0.166928	0.285564	0.659184	0.641498	0.959274	0.0333029	0.189268	0.00238213
0.689138	0.613333	0.607199	0.479687	0.426922	0.184995	0.0503755	0.168346	0.0473529	0.163295	0.0430912	0.0328607	6.60813	0.566074	7.53327	0.645324	8.58793	0.570527	13.2759	7.81837	7.58382	7.35631	6.21873	0.00489769	4.0554	0.00475076	3.93374	0.00460824	3.81572	0.177259	1.20347	0.00238213	0.470644	0.255785	0.621624	0.648098	0.985854	0.00925561	0.200008	0.0240639
0.821141	0.730815	0.723507	0.571571	0.508698	0.145805	0.0151688	0.132682	0.0142587	0.128702	0.0129754	0.0205163	6.04845	0.553535	6.89523	0.63103	7.86056	0.529403	11.1183	7.8533	7.6177	7.38917	6.24651	0.0134283	4.169	0.0130254	4.04393	0.0126346	3.92261	0.289013	1.01355	0.0879738	0.885309	0.220832	0.569901	0.649864	0.998895	0.00238213	0.210495	0.0749365
0.950529	0.845971	0.837511	0.661634	0.588854	0.105633	0.00238213	0.0961261	0.0022392	0.0932423	0.00203767	0.0106413	5.5475	0.540808	6.32415	0.616521	7.20953	0.473391	9.2671	7.91999	7.68239	7.45192	6.29956	0.0287193	4.19793	0.0278578	4.07199	0.027022	3.94984	0.432978	0.86593	0.0879738	1.40712	0.182004	0.504366	0.655166	0.995101	0.0171489	0.223317	0.158451
1.06938	0.951749	0.942231	0.744363	0.662483	0.0677207	0.020566	0.0616258	0.019332	0.059777	0.0175921	0.00412041	5.09558	0.529741	5.80896	0.603905	6.62222	0.402473	8.07714	7.84969	7.6142	7.38577	6.24364	0.0520053	4.13387	0.0504451	4.00986	0.0489318	3.88956	0.610495	0.801759	0.0879738	2.02291	0.140732	0.427066	0.675937	0.971167	0.0591316	0.241811	0.276349
1.16908	1.04048	1.03008	0.813761	0.724247	0.0355172	0.0781257	0.0323206	0.0734382	0.031351	0.0668287	0.00200099	4.69904	0.522425	5.35691	0.595565	6.10688	0.317482	7.56809	7.59269	7.36491	7.14397	6.03923	0.0844022	4.0028	0.0818701	3.88271	0.079414	3.76623	0.821939	0.861183	0.0879738	2.71056	0.0993106	0.341486	0.727035	0.92351	0.134108	0.269832	0.428056
1.24127	1.10473	1.09368	0.86401	0.768969	0.0124343	0.182486	0.0113152	0.171536	0.0109757	0.156098	0.00555546	4.41911	0.52295	5.03778	0.596163	5.74307	0.220268	7.44655	7.21711	7.0006	6.79058	5.74049	0.126702	3.82485	0.122901	3.7101	0.119214	3.5988	1.0666	1.07723	0.0879738	3.4394	0.0615555	0.252135	0.825807	0.849349	0.246688	0.311772	0.611067
1.27859	1.13795	1.12657	0.889987	0.792088	0.00200099	0.33938	0.0018209	0.319018	0.00176627	0.290306	0.0163178	4.31057	0.534267	4.91405	0.609065	5.60202	0.113741	7.30439	6.82291	6.61822	6.41967	5.42694	0.179406	3.62673	0.174024	3.51793	0.168803	3.41239	1.34259	1.46721	0.384282	4.1715	0.033217	0.164672	0.990376	0.748292	0.39956	0.372397	0.82166
1.27593	1.13557	1.12422	0.888133	0.790438	0.00783231	0.552393	0.0071274	0.51925	0.00691358	0.472517	0.0362587	4.26767	0.558406	4.86514	0.636583	5.54626	0.00200099	7.08993	6.44284	6.24956	6.06207	5.12464	0.242758	3.47403	0.235475	3.36981	0.228411	3.26872	1.64659	2.02301	0.805049	4.8642	0.0207858	0.0871163	1.23743	0.62228	0.591697	0.456436	1.05447
1.23113	1.0957	1.08475	0.85695	0.762685	0.0332399	0.821572	0.0302483	0.772277	0.0293408	0.702773	0.0674133	4.24708	0.594043	4.84167	0.677209	5.51951	0.00200099	6.9289	6.09955	5.91656	5.73906	4.85158	0.316722	3.39699	0.307221	3.29508	0.298004	3.19623	1.97403	2.7174	1.35467	5.47481	0.031371	0.0293445	1.57977	0.475943	0.818389	0.568292	1.30243
1.14592	1.01987	1.00967	0.797638	0.709898	0.0811374	1.14334	0.073835	1.07474	0.07162	0.978013	0.111683	4.2801	0.63667	4.87931	0.725804	5.56241	0.00200099	6.96704	5.82119	5.64655	5.47716	4.63017	0.401061	3.36609	0.389029	3.26511	0.377358	3.16715	2.31889	3.51429	2.0301	5.96582	0.0727731	0.00238213	2.02259	0.316747	1.07297	0.710578	1.55628
1.02629	0.913401	0.904267	0.714371	0.63579	0.154179	1.51121	0.140303	1.42054	0.136094	1.29269	0.170743	4.33678	0.681138	4.94393	0.776497	5.63608	0.00200099	7.28383	5.54487	5.37852	5.21717	4.41039	0.495323	3.34776	0.480464	3.24733	0.46605	3.14991	2.67392	4.37108	2.81876	6.30984	0.152863	0.0189121	2.55879	0.154761	1.34707	0.883844	1.80539
0.882849	0.785735	0.777878	0.614524	0.546926	0.254132	1.91448	0.23126	1.79961	0.224322	1.63764	0.24607	4.39489	0.722485	5.01017	0.823633	5.7116	0.00200099	7.77131	5.24983	5.09234	4.93957	4.17572	0.598678	3.30372	0.580718	3.20461	0.563297	3.10847	3.03124	5.24135	3.69748	6.49373	0.278368	0.0909275	3.16741	0.00238213	1.62966	1.08844	2.03881
0.73084	0.650448	0.643943	0.508715	0.452756	0.381623	2.33757	0.347277	2.19731	0.336859	1.99956	0.338937	4.42564	0.757412	5.04522	0.86345	5.75156	0.00200099	8.29484	5.04764	4.89621	4.74933	4.01489	0.709918	3.21197	0.688621	3.11562	0.667962	3.02215	3.38304	6.07972	4.63225	6.52318	0.454375	0.228421	3.82847	0.116079	1.90822	1.32707	2.24602
0.590156	0.525239	0.519987	0.410789	0.365603	0.536621	2.76312	0.488325	2.59734	0.473675	2.36358	0.450433	4.34211	0.785222	4.95001	0.895153	5.64301	0.00200099	8.70053	4.9657	4.81673	4.67222	3.94972	0.827538	3.04761	0.802712	2.95618	0.778631	2.8675	3.72204	6.84956	5.58026	6.42416	0.684399	0.439594	4.52239	0.116079	2.17003	1.60278	2.41746
0.484659	0.431346	0.427033	0.337356	0.300247	0.71792	3.17351	0.653307	2.9831	0.633708	2.71462	0.581338	4.14576	0.806817	4.72617	0.919772	5.38783	0.00200099	8.7608	4.97401	4.82479	4.68005	3.95633	0.949989	2.82899	0.921489	2.74412	0.893844	2.6618	4.04165	7.51931	6.49539	6.24209	0.968996	0.730561	5.22636	0.116079	2.40239	1.918	2.54599
0.440065	0.391658	0.387741	0.306315	0.272621	0.923002	3.55039	0.839932	3.33736	0.814734	3.037	0.731934	3.94178	0.822721	4.49363	0.937902	5.12273	0.00200099	8.41345	5.03247	4.88149	4.73505	4.00282	1.07611	2.60495	1.04382	2.52681	1.01251	2.451	4.33618	8.06434	7.33357	6.03688	1.30393	1.10364	5.91569	0.116079	2.59411	2.2736	2.62791
0.481607	0.42863	0.424344	0.335232	0.298356	1.14802	3.87544	1.0447	3.64291	1.01335	3.31505	0.902165	3.82069	0.833147	4.35559	0.949788	4.96537	0.00200099	7.6552	5.10759	4.95436	4.80573	4.06258	1.20513	2.43961	1.16898	2.36643	1.13391	2.29543	4.60106	8.46955	8.05425	5.87542	1.68027	1.55667	6.56845	0.116079	2.73723	2.6667	2.66392
0.630142	0.560826	0.555218	0.438622	0.390374	1.38799	4.13176	1.26307	3.88385	1.22518	3.5343	1.09171	3.83497	0.838141	4.37187	0.955481	4.98393	0.0545515	6.50118	5.05601	4.90433	4.7572	4.02155	1.33663	2.38092	1.29653	2.30949	1.25764	2.24021	4.83319	8.72981	8.62425	5.82324	2.08817	2.08226	7.16904	0.116079	2.82824	3.08768	2.66061
0.896635	0.798005	0.790025	0.62412	0.555467	1.63692	4.30752	1.48959	4.04907	1.44491	3.68465	1.29992	3.97693	0.837294	4.5337	0.954515	5.16842	0.329833	5.13601	4.78341	4.6399	4.50071	3.80472	1.4705	2.42534	1.42639	2.35258	1.38359	2.282	5.03122	8.84916	9.0234	5.9229	2.51931	2.66649	7.70387	0.432985	2.8699	3.51773	2.63125
1.27613	1.13576	1.1244	0.888278	0.790567	1.88802	4.40008	1.7181	4.13607	1.66656	3.76382	1.52594	4.17033	0.830727	4.75418	0.947028	5.41977	0.671318	3.8652	4.33565	4.20558	4.07941	3.44857	1.60703	2.52773	1.55882	2.4519	1.51206	2.37835	5.19551	8.84211	9.24938	6.16007	2.96507	3.28857	8.15991	0.855877	2.87224	3.92943	2.59492
1.74577	1.55373	1.5382	1.21517	1.08151	2.13434	4.41567	1.94225	4.15073	1.88398	3.77717	1.76846	4.34275	0.817514	4.95073	0.931966	5.64384	1.07755	2.87094	3.91645	3.79896	3.68499	3.11514	1.74677	2.64449	1.69437	2.56516	1.64354	2.48821	5.32856	8.73364	9.31994	6.46639	3.41674	3.92105	8.52438	1.38257	2.85311	4.29562	2.57516
2.28013	2.02932	2.00903	1.58713	1.41255	2.36872	4.3688	2.15554	4.10667	2.09087	3.73707	2.02592	4.40032	0.797704	5.01636	0.909383	5.71866	1.54459	2.22319	3.68777	3.57714	3.46982	2.93325	1.8902	2.72433	1.83349	2.6426	1.77849	2.56332	5.43501	8.5563	9.27204	6.76651	3.86649	4.53092	8.78203	2.00461	2.83711	4.59747	2.59775
2.85749	2.54317	2.51773	1.98901	1.77022	2.58436	4.28158	2.35177	4.02469	2.28122	3.66247	2.29666	4.26213	0.774633	4.85883	0.883081	5.53906	2.06583	1.95779	3.61521	3.50676	3.40155	2.87554	2.03739	2.70868	1.97627	2.62742	1.91698	2.5486	5.52142	8.33702	9.1566	6.98564	4.30741	5.08434	8.91006	2.70734	2.85317	4.82573	2.68779
3.45794	3.07757	3.04679	2.40696	2.1422	2.77505	4.18229	2.52529	3.93135	2.44953	3.57753	2.57885	3.95778	0.7523	4.51187	0.857622	5.14353	2.63211	2.12797	3.55958	3.45279	3.34921	2.83129	2.18777	2.57548	2.12214	2.49822	2.05847	2.42327	5.59565	8.08081	9.02997	7.06236	4.73307	5.55045	8.87106	3.46916	2.93022	4.98023	2.86722
4.06255	3.61567	3.57952	2.82782	2.51676	2.93534	4.10302	2.67116	3.85684	2.59103	3.50972	2.87059	3.62058	0.734841	4.12746	0.837718	4.70531	3.23158	2.6096	3.43865	3.33549	3.23543	2.7351	2.33974	2.33941	2.26955	2.26923	2.20147	2.20115	5.66587	7.77363	8.94674	6.96735	5.13579	5.90243	8.62576	4.26204	3.09119	5.0686	3.15207
4.65209	4.14036	4.09896	3.23818	2.88198	3.06107	4.07825	2.78557	3.83356	2.702	3.48854	3.16975	3.35307	0.72422	3.8225	0.825611	4.35765	3.84967	3.19612	3.25443	3.1568	3.06209	2.58857	2.49008	2.04999	2.41538	1.98849	2.34292	1.92884	5.73946	7.38808	8.94934	6.70618	5.5049	6.11974	8.16105	5.05308	3.35225	5.10546	3.54858
5.20816	4.63526	4.58891	3.62524	3.22646	3.14948	4.14291	2.86602	3.89433	2.78004	3.54384	3.47387	3.13356	0.71845	3.57226	0.819033	4.07237	4.46933	3.71628	3.06373	2.97182	2.88266	2.43689	2.6353	1.76757	2.55624	1.71454	2.47955	1.6631	5.81993	6.91047	9.04336	6.30875	5.82587	6.19045	7.48699	5.80611	3.73023	5.11123	4.04623
5.71404	5.0855	5.03464	3.97737	3.53986	3.19889	4.32765	2.91099	4.06799	2.82366	3.70187	3.78008	2.8885	0.71732	3.29289	0.817745	3.7539	5.07163	4.05827	2.82629	2.7415	2.65926	2.24803	2.77436	1.53437	2.69113	1.48834	2.6104	1.44369	5.90381	6.35158	9.17029	5.82072	6.09231	6.11367	6.63628	6.48367	4.2382	5.11034	4.60771
6.15702	5.47975	5.42495	4.28571	3.81428	3.20776	4.64978	2.91906	4.37079	2.83149	3.97742	4.08483	2.63735	0.719353	3.00658	0.820062	3.4275	5.63656	4.15628	2.46041	2.3866	2.315	1.95701	2.90769	1.36159	2.82046	1.32074	2.73584	1.28112	5.98495	5.75624	9.25758	5.30427	6.30489	5.90057	5.67899	7.05008	4.87423	5.12629	5.18036
6.52914	5.81093	5.75282	4.54473	4.04481	3.17443	5.11376	2.88873	4.80694	2.80207	4.37431	4.38307	2.44179	0.716989	2.78364	0.817367	3.17335	6.14382	4.00525	2.01742	1.9569	1.89819	1.60466	3.03786	1.2743	2.94673	1.23607	2.85832	1.19899	6.05889	5.19786	9.25619	4.82761	6.46487	5.57348	4.71456	7.47458	5.60534	5.1714	5.72074
6.82712	6.07614	6.01538	4.75215	4.22941	3.10054	5.69874	2.82149	5.35682	2.73684	4.8747	4.66821	2.33868	0.7013	2.66609	0.799482	3.03934	6.57361	3.6721	1.60652	1.55832	1.51157	1.27782	3.16879	1.24479	3.07373	1.20745	2.98152	1.17122	6.12294	4.75398	9.15255	4.47432	6.5749	5.16392	3.85549	7.73434	6.36235	5.24488	6.19573
7.05206	6.27633	6.21357	4.90872	4.36876	2.99337	6.35672	2.72396	5.97532	2.64224	5.43754	4.93458	2.36768	0.669474	2.69916	0.7632	3.07704	6.90768	3.25223	1.31971	1.28011	1.24171	1.04969	3.30494	1.24395	3.20579	1.20664	3.10962	1.17044	6.17479	4.47833	8.94883	4.31491	6.63886	4.7114	3.2112	7.81719	7.07601	5.34266	6.59215
7.20943	6.41639	6.35223	5.01826	4.46625	2.86276	7.04956	2.60511	6.62659	2.52696	6.03019	5.17696	2.54115	0.624084	2.89691	0.711455	3.30247	7.13038	2.85926	1.18127	1.14583	1.11146	0.939585	3.45091	1.25612	3.34738	1.21843	3.24696	1.18188	6.20706	4.40426	8.65711	4.39138	6.65831	4.26184	2.86841	7.72487	7.6882	5.45125	6.91009
7.30892	6.50494	6.43989	5.08751	4.52789	2.71978	7.74648	2.475	7.28169	2.40075	6.62634	5.39097	2.79976	0.569095	3.19172	0.648768	3.63857	7.23016	2.54733	1.17351	1.13831	1.10416	0.933412	3.61082	1.27017	3.50249	1.23207	3.39742	1.19511	6.20842	4.53363	8.30274	4.70491	6.63935	3.86229	2.85156	7.47451	8.16179	5.54167	7.15917
7.36141	6.55165	6.48614	5.12405	4.5604	2.57405	8.43011	2.34239	7.92431	2.27211	7.21112	5.57137	3.06109	0.510032	3.48964	0.581436	3.97819	7.20086	2.2748	1.24622	1.20884	1.17257	0.991246	3.78825	1.27928	3.6746	1.2409	3.56436	1.20367	6.16952	4.82413	7.9428	5.1923	6.60522	3.54996	3.09665	7.09837	8.47152	5.58771	7.35789
7.37046	6.55971	6.49411	5.13035	4.56601	2.43136	9.08593	2.21254	8.54077	2.14616	7.7721	5.71123	3.22527	0.453873	3.67681	0.517415	4.19156	7.04312	2.00322	1.37779	1.33645	1.29636	1.09589	3.98477	1.26368	3.86522	1.22577	3.74927	1.189	6.08102	5.19617	7.64575	5.78439	6.57845	3.34933	3.52015	6.64184	8.59862	5.58047	7.53151
7.32438	6.5187	6.45352	5.09828	4.53747	2.29912	9.69493	2.09219	9.11324	2.02943	8.29305	5.80489	3.22423	0.406667	3.67562	0.463601	4.1902	6.76523	1.68847	1.57278	1.5256	1.47983	1.25099	4.19689	1.20446	4.07098	1.16832	3.94885	1.13327	5.9379	5.57813	7.45289	6.4232	6.58303	3.27559	4.04711	6.16214	8.53645	5.53703	7.70912
7.1988	6.40693	6.34286	5.01086	4.45967	2.18963	10.2363	1.99257	9.6221	1.93279	8.75611	5.84733	3.00833	0.371965	3.4295	0.42404	3.90963	6.38252	1.28988	1.83703	1.78192	1.72846	1.46117	4.4141	1.11018	4.28168	1.07688	4.15323	1.04457	5.74825	5.91031	7.3759	7.06598	6.64341	3.31698	4.59194	5.72573	8.29477	5.49309	7.91946
6.97031	6.20358	6.14154	4.85182	4.31812	2.12313	10.6965	1.93204	10.0547	1.87408	9.14977	5.83445	2.57112	0.350669	2.93108	0.399762	3.34143	5.91651	0.876648	2.11038	2.04706	1.98565	1.67859	4.62324	1.00429	4.48455	0.974165	4.35001	0.94494	5.52734	6.16888	7.43217	7.66834	6.77524	3.44752	5.10798	5.40338	7.90204	5.48515	8.18959
6.62721	5.89821	5.83923	4.61299	4.10556	2.12975	11.0772	1.93807	10.4126	1.87993	9.47548	5.76746	1.9929	0.342668	2.2719	0.390641	2.58997	5.39328	0.579091	2.29774	2.2288	2.16194	1.82762	4.81316	0.907519	4.66877	0.880293	4.5287	0.853885	5.29256	6.3442	7.6175	8.18938	6.98542	3.64839	5.57988	5.26154	7.40609	5.54382	8.54032
6.17101	5.4922	5.43728	4.29545	3.82295	2.24111	11.3998	2.03941	10.7158	1.97822	9.75137	5.65282	1.40537	0.346799	1.60212	0.39535	1.82642	4.8398	0.476644	2.34152	2.27128	2.20314	1.86245	4.97447	0.824532	4.82524	0.799796	4.68048	0.775803	5.06061	6.43538	7.89204	8.60088	7.26894	3.91223	6.00275	5.34254	6.86934	5.69121	8.97259
5.62663	5.0077	4.95762	3.91652	3.4857	2.48354	11.6925	2.26002	10.991	2.19222	10.0018	5.49961	0.935448	0.362777	1.06641	0.413566	1.21571	4.2807	0.538866	2.2344	2.16737	2.10235	1.77724	5.10486	0.757232	4.95172	0.734516	4.80317	0.71248	4.8425	6.44558	8.22423	8.88346	7.6152	4.25243	6.37835	5.65599	6.35713	5.93357	9.44894
5.02347	4.47089	4.42618	3.49668	3.11204	2.87207	11.9805	2.61359	11.2617	2.53518	10.2481	5.31903	0.665637	0.390748	0.758826	0.445453	0.865062	3.73666	0.701508	2.02889	1.96802	1.90898	1.61378	5.20653	0.712628	5.05033	0.691249	4.89882	0.670512	4.63961	6.37453	8.59291	9.02435	8.01746	4.68278	6.71263	6.19956	5.92275	6.24458	9.88824
4.37727	3.89577	3.85682	3.04689	2.71173	3.40447	12.2747	3.09807	11.5382	3.00513	10.4998	5.12362	0.627263	0.43001	0.71508	0.490211	0.815191	3.21753	0.899803	1.80387	1.74976	1.69727	1.4348	5.28308	0.713296	5.12459	0.691897	4.97085	0.67114	4.44019	6.21367	8.94336	9.01408	8.46601	5.2072	7.01634	6.95391	5.60128	6.56976	10.2102
3.6964	3.2898	3.2569	2.57295	2.28993	4.05282	12.5673	3.68806	11.8133	3.57742	10.7501	4.92576	0.790489	0.478605	0.901158	0.54561	1.02732	2.72499	1.0759	1.62511	1.57636	1.52907	1.29261	5.33911	0.794569	5.17894	0.770732	5.02357	0.74761	4.23096	5.93879	9.22545	8.84133	8.93066	5.80974	7.30778	7.88285	5.39969	6.86769	10.3635
3.0044	2.67392	2.64718	2.09127	1.86123	4.76399	12.828	4.33523	12.0583	4.20517	10.973	4.73278	1.11211	0.533642	1.26781	0.608352	1.4453	2.26818	1.20912	1.55151	1.50497	1.45982	1.23407	5.38027	0.961027	5.21886	0.932196	5.06229	0.90423	4.00502	5.53999	9.41999	8.52373	9.34463	6.45761	7.616	8.9318	5.2658	7.11121	10.3019
2.33068	2.0743	2.05356	1.62231	1.44386	5.48403	12.9939	4.99046	12.2143	4.84075	11.115	4.54233	1.53135	0.592092	1.74574	0.674985	1.99014	1.85737	1.28255	1.59622	1.54834	1.50189	1.26964	5.41266	1.18604	5.25028	1.15046	5.09277	1.11595	3.75622	5.03667	9.52849	8.09412	9.64015	7.1192	7.97631	10.0162	5.11053	7.2749	9.98954
1.71554	1.52683	1.51157	1.19414	1.06278	6.15943	12.9502	5.60508	12.1732	5.43693	11.0776	4.34687	2.00547	0.649951	2.28624	0.740944	2.60631	1.50291	1.28966	1.72819	1.67634	1.62605	1.3746	5.44087	1.43164	5.27764	1.38869	5.11931	1.34703	3.48451	4.45634	9.5618	7.5674	9.76006	7.75977	8.41748	11.0518	4.87143	7.33188	9.41833
1.1999	1.06791	1.05723	0.835211	0.743338	6.74294	12.6032	6.13608	11.847	5.95199	10.7808	4.14795	2.4986	0.700855	2.8484	0.798975	3.24718	1.21129	1.24187	1.91306	1.85567	1.8	1.52165	5.46345	1.66811	5.29954	1.61807	5.14056	1.56953	3.19377	3.82598	9.52442	6.92529	9.67633	8.34573	8.95176	11.9591	4.51439	7.26578	8.61052
0.810182	0.721062	0.713851	0.563942	0.501909	7.19999	11.9039	6.55199	11.1896	6.35543	10.1826	3.95175	2.96178	0.738414	3.37643	0.841792	3.84913	0.978711	1.1602	2.10504	2.04189	1.98063	1.67435	5.47157	1.86436	5.30742	1.80843	5.1482	1.75417	2.88724	3.16729	9.41571	6.14957	9.38461	8.83912	9.57516	12.6797	4.04468	7.07507	7.61221
0.539237	0.479921	0.475122	0.375346	0.334058	7.50222	10.8578	6.82702	10.2063	6.62221	9.28778	3.75886	3.34469	0.759095	3.81295	0.865369	4.34676	0.799254	1.10755	2.22175	2.1551	2.09045	1.76718	5.45735	2.00034	5.29363	1.94033	5.13482	1.88212	2.56919	2.51328	9.22563	5.2485	8.89466	9.19972	10.2621	13.175	3.48845	6.7694	6.48916
0.357543	0.318214	0.315032	0.248875	0.221499	7.62696	9.50569	6.94054	8.93534	6.73232	8.13116	3.56768	3.59221	0.760491	4.09512	0.86696	4.66843	0.670971	1.18505	2.19958	2.13359	2.06958	1.74954	5.41817	2.082	5.25562	2.01954	5.09796	1.95895	2.24825	1.91203	8.92454	4.28905	8.22027	9.3918	10.9611	13.4173	2.88862	6.36235	5.31377
0.249949	0.222455	0.22023	0.173982	0.154844	7.55984	7.92823	6.87945	7.45253	6.67307	6.7818	3.37206	3.63974	0.740782	4.1493	0.844491	4.7302	0.587238	1.4705	2.05866	1.9969	1.937	1.63746	5.35053	2.1341	5.19001	2.07007	5.03431	2.00797	1.93777	1.40108	8.48986	3.36534	7.36694	9.38642	11.6312	13.3883	2.29467	5.87882	4.14662
0.208737	0.185776	0.183918	0.145295	0.129313	7.29779	6.24865	6.64099	5.87373	6.44176	5.34509	3.16399	3.475	0.700623	3.9615	0.798711	4.51611	0.535841	1.9415	1.84972	1.79423	1.7404	1.47127	5.25004	2.17938	5.09254	2.114	4.93976	2.05058	1.6525	0.991102	7.91553	2.55744	6.34899	9.17938	12.2437	13.0804	1.75654	5.35161	3.03815
0.215049	0.191394	0.18948	0.149689	0.133223	6.85021	4.60798	6.23369	4.33151	6.04668	3.94167	2.93359	3.16369	0.645124	3.60661	0.735441	4.11153	0.50533	2.45663	1.63995	1.59075	1.54302	1.30441	5.11003	2.20505	4.95672	2.1389	4.80802	2.07473	1.40414	0.696899	7.21211	1.93015	5.21376	8.78898	12.7495	12.4875	1.31482	4.80677	2.05849
0.245067	0.21811	0.215929	0.170584	0.15182	6.23883	3.14332	5.67733	2.95472	5.50701	2.68879	2.67337	2.7671	0.582256	3.1545	0.663772	3.59613	0.488734	2.90175	1.49556	1.4507	1.40718	1.18957	4.92524	2.16885	4.77748	2.10379	4.63415	2.04067	1.19964	0.523188	6.41315	1.50962	4.05852	8.24718	13.0531	11.6082	0.98824	4.25615	1.27185
0.286275	0.254784	0.252237	0.199267	0.177348	5.49887	1.97551	5.00398	1.85698	4.85386	1.68985	2.37922	2.30354	0.519761	2.62604	0.592527	2.99368	0.480877	3.21075	1.44145	1.3982	1.35626	1.14653	4.68939	2.03606	4.54871	1.97497	4.41225	1.91572	1.04087	0.450634	5.56296	1.25208	2.98694	7.59607	13.0378	10.4601	0.784354	3.69397	0.716571
0.335965	0.299009	0.296019	0.233855	0.208131	4.67845	1.18488	4.25739	1.11379	4.12967	1.01355	2.05286	1.88914	0.462529	2.15361	0.527283	2.45512	0.478452	3.35746	1.47917	1.4348	1.39175	1.17653	4.39356	1.80707	4.26175	1.75286	4.1339	1.70027	0.920523	0.445608	4.71881	1.10474	2.09088	6.87396	12.6092	9.09335	0.692	3.12916	0.390042
0.39202	0.348898	0.345409	0.272873	0.242857	3.83236	0.763733	3.48745	0.717909	3.38283	0.653297	1.70839	1.6227	0.413175	1.84987	0.47102	2.10885	0.478104	3.35007	1.58291	1.53542	1.48936	1.25904	4.02996	1.50472	3.90907	1.45958	3.79179	1.41579	0.827913	0.468771	3.96009	1.05407	1.43192	6.10263	11.7351	7.6094	0.674497	2.57646	0.23874
0.4525	0.402725	0.398698	0.314971	0.280324	3.01132	0.598126	2.74031	0.562239	2.6581	0.511637	1.36592	1.50318	0.371621	1.71362	0.423648	1.95353	0.477919	3.19326	1.70425	1.65312	1.60353	1.35556	3.59732	1.16341	3.48941	1.12851	3.38472	1.09465	0.756372	0.499122	3.3604	1.08269	1.01963	5.29646	10.4642	6.13542	0.696286	2.0419	0.195875
0.515446	0.458747	0.45416	0.358786	0.31932	2.25785	0.57074	2.05464	0.536496	1.993	0.488211	1.04695	1.48812	0.335923	1.69646	0.382952	1.93397	0.477673	2.90511	1.77515	1.7219	1.67024	1.41196	3.11084	0.838189	3.01752	0.813043	2.92699	0.788652	0.698993	0.531029	2.94477	1.15438	0.790329	4.47758	8.89618	4.79703	0.724658	1.53292	0.2052
0.578536	0.514897	0.509748	0.402701	0.358404	1.616	0.593338	1.47056	0.557738	1.42644	0.507541	0.771516	1.56299	0.303614	1.78181	0.34612	2.03126	0.477681	2.54949	1.72082	1.66919	1.61912	1.36874	2.59657	0.562037	2.51867	0.545176	2.44311	0.528821	0.652141	0.559782	2.66296	1.23703	0.670759	3.67786	7.17148	3.6892	0.750381	1.08753	0.230996
0.639283	0.568961	0.563272	0.444985	0.396036	1.12079	0.621957	1.01992	0.584639	0.989325	0.532022	0.554598	1.7046	0.27281	1.94324	0.311004	2.21529	0.478639	2.21973	1.5004	1.45538	1.41172	1.19341	2.08407	0.345124	2.02154	0.33477	1.9609	0.324727	0.613267	0.584333	2.43368	1.32446	0.605681	2.95033	5.4519	2.85036	0.769086	0.747285	0.26769
0.695066	0.618609	0.612422	0.483814	0.430594	0.782029	0.652448	0.711647	0.613301	0.690297	0.558104	0.401732	1.87282	0.242719	2.13501	0.2767	2.43391	0.48141	1.99749	1.14167	1.10742	1.0742	0.908085	1.60282	0.203921	1.55473	0.197804	1.50809	0.19187	0.58034	0.605431	2.23037	1.41388	0.567143	2.34095	3.90033	2.28745	0.779495	0.535339	0.312698
0.743345	0.661577	0.654962	0.51742	0.460504	0.574806	0.6829	0.523073	0.641926	0.507381	0.584152	0.305681	2.03959	0.213866	2.32513	0.243807	2.65065	0.486852	1.86738	0.737158	0.715043	0.693592	0.586335	1.17936	0.121623	1.14398	0.117974	1.10966	0.114435	0.552657	0.623504	2.04273	1.49883	0.544563	1.8672	2.65536	1.95442	0.782098	0.449123	0.363324
0.781669	0.695685	0.688729	0.544096	0.484245	0.457979	0.710887	0.416761	0.668234	0.404258	0.608093	0.249868	2.18759	0.18632	2.49385	0.212405	2.84299	0.495567	1.69613	0.398463	0.386509	0.374914	0.316938	0.833842	0.0727227	0.808827	0.070541	0.784562	0.0684248	0.529471	0.638745	1.86659	1.56882	0.531915	1.52178	1.79889	1.76438	0.777139	0.457663	0.417926
0.807958	0.719082	0.711891	0.562394	0.500531	0.397432	0.73345	0.361663	0.689443	0.350814	0.627393	0.221145	2.2474	0.160511	2.56204	0.182983	2.92073	0.50751	1.43977	0.187191	0.181576	0.176128	0.148892	0.573755	0.0546216	0.556543	0.052983	0.539846	0.0513935	0.511517	0.651469	1.70274	1.61591	0.527325	1.29575	1.28881	1.63136	0.765339	0.521035	0.474526
0.821513	0.731146	0.723835	0.571829	0.508928	0.361903	0.748276	0.329332	0.70338	0.319452	0.640076	0.207644	2.14908	0.136543	2.44995	0.155659	2.79295	0.522072	1.11918	0.0878162	0.0851817	0.0826262	0.069849	0.392875	0.0569598	0.381089	0.055251	0.369656	0.0535935	0.500031	0.662259	1.56559	1.63721	0.529021	1.15791	0.992355	1.51464	0.748292	0.605723	0.530538
0.822785	0.732278	0.724956	0.572715	0.509716	0.34015	0.754137	0.309537	0.708889	0.30025	0.645089	0.199573	1.89575	0.114194	2.16116	0.130181	2.46372	0.537929	0.773642	0.0431254	0.0418316	0.0405767	0.0343019	0.279672	0.0565979	0.271282	0.0549	0.263143	0.053253	0.495292	0.670784	1.4715	1.63082	0.534517	1.07453	0.808641	1.42149	0.727151	0.687456	0.583497
0.813174	0.723725	0.716488	0.566025	0.503763	0.328334	0.749959	0.298784	0.704962	0.289821	0.641515	0.194919	1.53616	0.0942501	1.75122	0.107445	1.99639	0.553356	0.45658	0.0204781	0.0198638	0.0192679	0.0162883	0.218864	0.0470914	0.212298	0.0456786	0.205929	0.0443083	0.496292	0.675759	1.42408	1.59641	0.542506	1.03133	0.667314	1.35747	0.701967	0.760061	0.631389
0.79398	0.706643	0.699576	0.552665	0.491872	0.323161	0.734976	0.294076	0.690877	0.285254	0.628698	0.193703	1.13133	0.0773099	1.28971	0.0881333	1.47027	0.567244	0.221223	0.00956345	0.00927654	0.00899825	0.00760677	0.195853	0.0322718	0.189978	0.0313036	0.184279	0.0303645	0.500527	0.674905	1.40637	1.53629	0.552627	1.00918	0.562095	1.31606	0.672796	0.819909	0.673148
0.76645	0.682141	0.675319	0.533502	0.474817	0.321341	0.708999	0.29242	0.666459	0.283648	0.606477	0.195813	0.7305	0.0628411	0.83277	0.0716388	0.949358	0.578917	0.100311	0.00259643	0.00251854	0.00244299	0.0020652	0.194318	0.0169591	0.188489	0.0164503	0.182834	0.0159568	0.505468	0.666514	1.39646	1.45408	0.5637	0.989253	0.493829	1.27991	0.64013	0.8639	0.708763
0.73224	0.651694	0.645177	0.50969	0.453624	0.321583	0.672434	0.29264	0.632088	0.283861	0.5752	0.201142	0.37795	0.0503101	0.430863	0.0573535	0.491183	0.587831	0.0578152	0.00238213	0.00231067	0.00224135	0.00189475	0.20032	0.00647619	0.19431	0.00628191	0.188481	0.00609345	0.509886	0.649923	1.38015	1.35331	0.573295	0.965232	0.448546	1.24103	0.604295	0.890396	0.738475
0.693334	0.617067	0.610897	0.482608	0.429521	0.323023	0.626798	0.293951	0.58919	0.285133	0.536163	0.209175	0.131232	0.0399107	0.149604	0.0454982	0.170548	0.593578	0.0454861	0.0151786	0.0147233	0.0142816	0.0120731	0.208072	0.00238213	0.20183	0.00231067	0.195775	0.00224135	0.513112	0.624633	1.34672	1.23874	0.577712	0.937549	0.411648	1.19844	0.565109	0.899538	0.762817
0.651831	0.58013	0.574328	0.453719	0.40381	0.325035	0.575502	0.295782	0.540972	0.286908	0.492285	0.218713	0.017977	0.0319815	0.0204938	0.0364589	0.0233629	0.595679	0.040908	0.0447145	0.0433731	0.0420719	0.0355659	0.215983	0.00541677	0.209503	0.00525427	0.203218	0.00509664	0.514541	0.591153	1.29432	1.11862	0.57462	0.907905	0.37859	1.15006	0.522457	0.892221	0.78253
0.608694	0.541737	0.53632	0.423693	0.377087	0.327256	0.522634	0.297803	0.491276	0.288868	0.447061	0.227856	0.00238213	0.026447	0.00271563	0.0301496	0.00309582	0.593765	0.0326855	0.0907158	0.0879943	0.0853545	0.0721553	0.223389	0.0162424	0.216687	0.0157551	0.210187	0.0152825	0.513825	0.550353	1.22711	1.00262	0.56278	0.878501	0.348027	1.09466	0.476771	0.870005	0.798122
0.564733	0.502612	0.497586	0.393093	0.349853	0.329485	0.472023	0.299831	0.443702	0.290836	0.403769	0.234393	0.0134129	0.0228981	0.0152907	0.0261038	0.0174314	0.587894	0.0212736	0.143395	0.139093	0.13492	0.114056	0.229605	0.0336527	0.222717	0.0326431	0.216036	0.0316638	0.510788	0.503662	1.15153	0.899506	0.541895	0.851493	0.319457	1.03502	0.429432	0.835929	0.810356
0.521627	0.464248	0.459606	0.363088	0.323149	0.331781	0.426935	0.30192	0.401319	0.292863	0.3652	0.237477	0.0276848	0.0208444	0.0315607	0.0237627	0.0359792	0.578397	0.0101772	0.19331	0.187511	0.181885	0.153759	0.233847	0.0532846	0.226832	0.051686	0.220027	0.0501354	0.505586	0.452249	1.0741	0.816557	0.512122	0.827746	0.292398	0.975308	0.381881	0.793466	0.819969
0.481123	0.4282	0.423918	0.334895	0.298057	0.333891	0.389816	0.303841	0.366427	0.294726	0.333449	0.237119	0.0486866	0.0200378	0.0555027	0.0228431	0.0632731	0.565795	0.00238213	0.233859	0.226843	0.220038	0.186011	0.235626	0.0684022	0.228557	0.0663501	0.2217	0.0643596	0.498529	0.396997	1.00058	0.758953	0.474278	0.806604	0.266448	0.919242	0.335448	0.745576	0.826468
0.444351	0.395472	0.391517	0.309299	0.275276	0.335373	0.362756	0.30519	0.340991	0.296034	0.310302	0.233558	0.0816824	0.0200362	0.0931179	0.0228413	0.106154	0.550889	0.00501776	0.261903	0.254046	0.246425	0.208318	0.234812	0.0773181	0.227768	0.0749986	0.220935	0.0727486	0.489998	0.339163	0.934756	0.728234	0.430624	0.787366	0.241543	0.869425	0.29219	0.695027	0.827787
0.412202	0.36686	0.363191	0.286921	0.25536	0.335757	0.347666	0.305539	0.326806	0.296373	0.297393	0.227257	0.128877	0.0202314	0.14692	0.0230638	0.167489	0.534566	0.0232383	0.276556	0.268259	0.260212	0.219973	0.231454	0.0823812	0.22451	0.0799098	0.217775	0.0775125	0.480284	0.280415	0.878512	0.721878	0.384112	0.770011	0.218026	0.827226	0.253635	0.643525	0.821585
0.385078	0.34272	0.339292	0.268041	0.238556	0.334402	0.344889	0.304306	0.324196	0.295177	0.295018	0.218827	0.187638	0.0204185	0.213907	0.0232771	0.243854	0.517803	0.0537346	0.279063	0.270691	0.26257	0.221967	0.225686	0.0848769	0.218915	0.0823306	0.212348	0.0798607	0.469504	0.222568	0.832646	0.733463	0.336647	0.754262	0.19565	0.792698	0.220828	0.590799	0.805879
0.362098	0.322267	0.319045	0.252045	0.22432	0.330737	0.35289	0.300971	0.331716	0.291942	0.301862	0.209019	0.249893	0.0204842	0.284878	0.023352	0.324761	0.501701	0.0905036	0.277102	0.268789	0.260725	0.220407	0.217888	0.0869721	0.211351	0.0843629	0.205011	0.081832	0.457565	0.1673	0.796584	0.75753	0.28909	0.739742	0.174427	0.76519	0.194249	0.535634	0.779958
0.34211	0.304478	0.301433	0.238132	0.211938	0.324412	0.368564	0.295215	0.34645	0.286359	0.31527	0.198737	0.305999	0.0203084	0.348838	0.0231516	0.397676	0.487065	0.128295	0.278826	0.270461	0.262347	0.221778	0.208495	0.0885143	0.202241	0.0858588	0.196173	0.0832831	0.444375	0.115681	0.768522	0.788659	0.24254	0.725969	0.155508	0.743455	0.173313	0.477418	0.744178
LIN 40 SEDENTARI TB 1	LIN 40 SEDENTARI TB 2	LIN 40 SEDENTARI TB 3	LIN 40 SEDENTARI TB 4	LIN 40 SEDENTARI TB 5	LIN 40 SEDENTARI TB 6	LIN 40 SEDENTARI TB 7	LIN 40 SEDENTARI TB 8	LIN 40 SEDENTARI TB 9	LIN 40 SEDENTARI TB 10	LIN 40 SEDENTARI TB 11	LIN 40 SEDENTARI TB 12	LIN 40 SEDENTARI TB 13	LIN 40 SEDENTARI TB 14	LIN 40 SEDENTARI TB 15	LIN 40 SEDENTARI TB 16	LIN 40 SEDENTARI TB 17	LIN 40 SEDENTARI TB 18	LIN 40 SEDENTARI TB 19	LIN 40 SEDENTARI TB 20	LIN 40 SEDENTARI TB 21	LIN 40 SEDENTARI TB 22	LIN 40 SEDENTARI TB 23	LIN 40 SEDENTARI TB 24	LIN 40 SEDENTARI TB 25	LIN 40 SEDENTARI TB 26	LIN 40 SEDENTARI TB 27	LIN 40 SEDENTARI TB 28	LIN 40 SEDENTARI TB 29	LIN 40 SEDENTARI TB 30	LIN 40 SEDENTARI TB 31	LIN 40 SEDENTARI TB 32	LIN 40 SEDENTARI TB 33	LIN 40 SEDENTARI TB 34	LIN 40 SEDENTARI TB 35	LIN 40 SEDENTARI TB 36	LIN 40 SEDENTARI TB 37	LIN 40 SEDENTARI TB 38	LIN 40 SEDENTARI TB 39	LIN 40 SEDENTARI TB 40
0.17827	0.172922	0.157359	0.136902	0.132795	0.00652192	0.0553352	0.302516	0.337431	0.293441	0.307062	0.121838	0.27861	0.0170667	0.211206	0.0155307	0.192197	0.0988851	0.185897	0.0959186	0.180321	0.093041	0.174911	0.0902498	0.083463	0.0581857	0.0809592	0.0564401	0.0785304	0.039188	0.087954	0.076786	0.0535308	0.0744824	0.0519249	0.072248	0.036053	0.0809177	0.00652192	0.0713181
0.209362	0.203081	0.184803	0.160779	0.155956	0.0197523	0.0764423	0.28724	0.343279	0.278623	0.312384	0.111195	0.274562	0.0168303	0.209624	0.0153156	0.190758	0.104921	0.19339	0.101773	0.187589	0.0987198	0.181961	0.0957582	0.0946208	0.0475304	0.0917822	0.0461045	0.0890287	0.0359118	0.0997122	0.0870512	0.043728	0.0844396	0.0424161	0.0819064	0.0330388	0.0917352	0.0197523	0.0829661
0.252149	0.244585	0.222572	0.193638	0.187829	0.0353985	0.0998545	0.2722	0.350492	0.264034	0.318948	0.0986972	0.271068	0.0161729	0.211109	0.0147173	0.192109	0.108638	0.192335	0.105379	0.186565	0.102217	0.180968	0.0991509	0.104875	0.0360241	0.101729	0.0349434	0.0986773	0.0330726	0.110519	0.0964854	0.0331422	0.0935908	0.0321479	0.0907831	0.0304268	0.101677	0.0353985	0.0984144
0.307019	0.297808	0.271006	0.235775	0.228702	0.0532929	0.125027	0.257091	0.358309	0.249378	0.326061	0.0853253	0.268218	0.0152145	0.216413	0.0138452	0.196935	0.109955	0.183165	0.106656	0.17767	0.103457	0.17234	0.100353	0.113233	0.0247844	0.109836	0.0240408	0.106541	0.0318813	0.119326	0.104174	0.0228016	0.101049	0.0221176	0.0980176	0.0293308	0.10978	0.0532929	0.117656
0.374209	0.362982	0.330314	0.287373	0.278752	0.0733683	0.151003	0.24203	0.365922	0.234769	0.332989	0.0719893	0.266236	0.0142117	0.225147	0.0129326	0.204884	0.10879	0.168626	0.105526	0.163567	0.10236	0.15866	0.0992896	0.119255	0.015611	0.115677	0.0151426	0.112207	0.033038	0.125671	0.109714	0.0143621	0.106423	0.0139312	0.10323	0.0303949	0.115618	0.0733683	0.140195
0.451844	0.438288	0.398843	0.346993	0.336583	0.095437	0.177076	0.227603	0.37246	0.220775	0.338938	0.0595836	0.265419	0.0135222	0.237297	0.0123052	0.21594	0.105356	0.152284	0.102196	0.147716	0.0991298	0.143284	0.0961559	0.1228	0.0103566	0.119116	0.0100459	0.115543	0.036658	0.129408	0.112976	0.00952806	0.109587	0.00924221	0.106299	0.0337253	0.119055	0.095437	0.165047
0.538298	0.522149	0.475155	0.413385	0.400984	0.119152	0.202542	0.214495	0.377009	0.20806	0.343078	0.048834	0.266021	0.0133237	0.253161	0.0121246	0.230376	0.100564	0.137224	0.0975467	0.133107	0.0946203	0.129114	0.0917817	0.124089	0.0118493	0.120366	0.0114939	0.116755	0.0422725	0.130766	0.114162	0.0109014	0.110737	0.0105744	0.107415	0.0388907	0.120304	0.119152	0.191354
0.632065	0.613103	0.557924	0.485394	0.470832	0.143992	0.226435	0.203344	0.378769	0.197244	0.34468	0.0400992	0.268358	0.0136193	0.271623	0.0123936	0.247177	0.0958554	0.125585	0.0929797	0.121817	0.0901903	0.118163	0.0874846	0.123363	0.0209342	0.119662	0.0203062	0.116072	0.0484912	0.130001	0.113494	0.0192595	0.110089	0.0186817	0.106786	0.0446119	0.119601	0.143992	0.218249
0.729722	0.70783	0.644125	0.560389	0.543577	0.169381	0.248253	0.194603	0.377322	0.188765	0.343363	0.033444	0.272772	0.0139234	0.291315	0.0126703	0.265096	0.0923936	0.118897	0.0896218	0.11533	0.0869331	0.111871	0.0843251	0.120996	0.0373292	0.117366	0.0362094	0.113845	0.0541178	0.127507	0.111316	0.0343429	0.107977	0.0333126	0.104738	0.0497883	0.117306	0.169381	0.244718
0.828489	0.803634	0.731307	0.636237	0.61715	0.194574	0.267934	0.188412	0.372678	0.182759	0.339137	0.0285441	0.279586	0.0140192	0.312164	0.0127575	0.284069	0.0903089	0.119079	0.0875996	0.115507	0.0849716	0.112042	0.0824225	0.117375	0.0597896	0.113854	0.057996	0.110438	0.0580736	0.123691	0.107985	0.0550065	0.104746	0.0533563	0.101603	0.0534277	0.113796	0.194574	0.26957
0.925292	0.897533	0.816755	0.710577	0.68926	0.218788	0.285261	0.184316	0.365024	0.178787	0.332172	0.025127	0.28905	0.0139998	0.333852	0.0127399	0.303806	0.0885941	0.12571	0.0859363	0.121939	0.0833582	0.11828	0.0808575	0.112897	0.0859501	0.10951	0.0833716	0.106225	0.0598595	0.118972	0.103865	0.0790741	0.100749	0.0767019	0.0977268	0.0550707	0.109454	0.218788	0.291737
1.01536	0.984902	0.89626	0.779747	0.756354	0.241274	0.300187	0.181506	0.354797	0.176061	0.322865	0.0231508	0.301313	0.0140247	0.355516	0.0127625	0.32352	0.086116	0.137961	0.0835325	0.133823	0.0810266	0.129808	0.0785958	0.107524	0.114299	0.104298	0.11087	0.101169	0.0592462	0.11331	0.0989221	0.105155	0.0959545	0.102	0.0930758	0.0545065	0.104245	0.241274	0.310388
1.09429	1.06146	0.96593	0.840359	0.815148	0.261594	0.312978	0.179553	0.342663	0.174166	0.311823	0.0226303	0.316468	0.0142515	0.377193	0.0129688	0.343245	0.0827231	0.156366	0.0802414	0.151675	0.0778342	0.147125	0.0754991	0.101296	0.143071	0.0982569	0.138779	0.0953092	0.0565462	0.106746	0.0931921	0.131625	0.0903963	0.127676	0.0876844	0.0520225	0.0982066	0.261594	0.325044
1.15594	1.12127	1.02035	0.887707	0.861075	0.279367	0.323302	0.178058	0.329132	0.172716	0.29951	0.0237413	0.334571	0.0144771	0.399354	0.0131741	0.363412	0.0788141	0.179748	0.0764497	0.174356	0.0741562	0.169125	0.0719315	0.0945156	0.171247	0.0916801	0.16611	0.0889297	0.0525985	0.0996013	0.0869543	0.157547	0.0843457	0.152821	0.0818153	0.0483906	0.0916332	0.279367	0.335313
1.19431	1.15848	1.05421	0.917166	0.889651	0.294257	0.330412	0.176642	0.314721	0.171342	0.286396	0.0266219	0.355519	0.0142856	0.421898	0.0129999	0.383927	0.0744508	0.207477	0.0722173	0.201252	0.0700508	0.195215	0.0679492	0.0879214	0.197046	0.0852838	0.191135	0.0827253	0.048656	0.0926523	0.0808877	0.181283	0.0784611	0.175844	0.0761073	0.0447636	0.0852401	0.294257	0.340964
1.20693	1.17072	1.06536	0.926862	0.899056	0.305977	0.334452	0.175102	0.300134	0.169849	0.273122	0.0310341	0.379071	0.0135393	0.445073	0.0123207	0.405016	0.069349	0.238844	0.0672686	0.231679	0.0652505	0.224729	0.063293	0.0821866	0.218113	0.079721	0.21157	0.0773294	0.0458264	0.0866089	0.0756117	0.200664	0.0733433	0.194644	0.071143	0.0421603	0.0796802	0.305977	0.342275
1.19199	1.15623	1.05217	0.915384	0.887923	0.314465	0.335458	0.173515	0.286125	0.168309	0.260374	0.0363708	0.404924	0.0121141	0.469709	0.0110239	0.427435	0.0633508	0.271892	0.0614503	0.263735	0.0596067	0.255823	0.0578185	0.0777958	0.233496	0.0754619	0.226491	0.0731981	0.0445646	0.0819819	0.0715722	0.214816	0.069425	0.208371	0.0673422	0.0409994	0.0754233	0.314465	0.339836
1.1505	1.11599	1.01555	0.883529	0.857023	0.319913	0.332756	0.171955	0.273309	0.166797	0.248711	0.0421189	0.432879	0.0100674	0.496114	0.00916135	0.451463	0.056396	0.305241	0.0547041	0.296084	0.053063	0.287202	0.0514711	0.0746448	0.242555	0.0724055	0.235278	0.0702333	0.0445131	0.0786613	0.0686733	0.223151	0.0666131	0.216456	0.0646147	0.0409521	0.0723684	0.319913	0.334596
1.08758	1.05495	0.960003	0.835203	0.810147	0.322751	0.326518	0.170532	0.262122	0.165417	0.238531	0.0479867	0.462798	0.00771064	0.524716	0.00701668	0.477492	0.0486662	0.336808	0.0472063	0.326704	0.0457901	0.316903	0.0444164	0.072864	0.245685	0.0706781	0.238314	0.0685578	0.045163	0.0767847	0.0670349	0.22603	0.0650239	0.219249	0.0630732	0.04155	0.0706419	0.322751	0.327672
1.01007	0.979768	0.891589	0.775682	0.752412	0.323485	0.317177	0.169274	0.252807	0.164196	0.230055	0.0536474	0.494496	0.005522	0.556439	0.00502502	0.506359	0.0410619	0.366234	0.03983	0.355247	0.0386351	0.344589	0.0374761	0.0730206	0.243269	0.07083	0.235971	0.0687051	0.0458888	0.0769497	0.067179	0.223808	0.0651636	0.217094	0.0632087	0.0422177	0.0707937	0.323485	0.320076
0.92971	0.901818	0.820655	0.71397	0.69255	0.322737	0.304603	0.168332	0.245505	0.163282	0.22341	0.0587277	0.527708	0.00404456	0.591598	0.00368055	0.538354	0.0341659	0.393682	0.0331409	0.381871	0.0321467	0.370415	0.0311823	0.0757877	0.236605	0.0735141	0.229507	0.0713087	0.0461307	0.0798657	0.0697247	0.217677	0.067633	0.211146	0.065604	0.0424403	0.0734765	0.322737	0.312792
0.860685	0.834864	0.759726	0.660962	0.641133	0.321165	0.289555	0.167991	0.240456	0.162952	0.218815	0.0630117	0.562112	0.00378959	0.630189	0.00344853	0.573472	0.0276841	0.418878	0.0268536	0.406312	0.026048	0.394123	0.0252666	0.0814729	0.22765	0.0790287	0.220821	0.0766578	0.0456442	0.0858568	0.074955	0.209438	0.0727064	0.203155	0.0705252	0.0419926	0.0789882	0.321165	0.306636
0.814285	0.789856	0.718769	0.625329	0.606569	0.319431	0.273977	0.168532	0.23779	0.163476	0.216389	0.0665395	0.597274	0.00460423	0.672603	0.00418985	0.612069	0.0211229	0.443333	0.0204892	0.430033	0.0198745	0.417132	0.0192783	0.0901502	0.21673	0.0874457	0.210228	0.0848224	0.0442369	0.095001	0.0829382	0.199391	0.0804501	0.193409	0.0780366	0.040698	0.087401	0.319431	0.301758
0.798294	0.774346	0.704654	0.613049	0.594658	0.318153	0.25952	0.170023	0.237285	0.164922	0.21593	0.0695093	0.632627	0.00588041	0.718402	0.00535117	0.653745	0.0143234	0.468858	0.0138937	0.454793	0.0134769	0.441149	0.0130726	0.101382	0.204635	0.0983405	0.198496	0.0953903	0.0419147	0.106837	0.0932714	0.188264	0.0904733	0.182616	0.0877591	0.0385616	0.0982902	0.318153	0.298266
0.81793	0.793392	0.721987	0.628129	0.609285	0.318093	0.248262	0.172387	0.238622	0.167215	0.217146	0.0721359	0.667471	0.00748144	0.766085	0.00680811	0.697138	0.00785449	0.498047	0.00761885	0.483105	0.00739029	0.468612	0.00716858	0.114269	0.191593	0.110841	0.185846	0.107515	0.0391613	0.120417	0.105127	0.176266	0.101973	0.170978	0.0989142	0.0360284	0.110784	0.318093	0.296857
0.87563	0.849362	0.772919	0.67244	0.652266	0.319788	0.242854	0.17557	0.241531	0.170303	0.219793	0.0745838	0.701015	0.00959283	0.814421	0.00872947	0.741123	0.00304849	0.532633	0.00295704	0.516654	0.00286833	0.501154	0.00278228	0.127882	0.179372	0.124045	0.173991	0.120324	0.0364297	0.134763	0.117651	0.165023	0.114122	0.160072	0.110698	0.0335153	0.123982	0.319788	0.29781
0.966848	0.937842	0.853437	0.74249	0.720215	0.323191	0.244822	0.179354	0.245788	0.173973	0.223667	0.0769762	0.732397	0.0124552	0.861858	0.0113342	0.784291	0.00183764	0.571074	0.00178251	0.553941	0.00172904	0.537323	0.00167717	0.141437	0.169265	0.137193	0.164187	0.133078	0.0337971	0.149047	0.130122	0.155724	0.126218	0.151052	0.122431	0.0310933	0.137123	0.323191	0.301028
1.08146	1.04902	0.954605	0.830507	0.805591	0.328314	0.254849	0.183335	0.251229	0.177835	0.228618	0.079345	0.760684	0.0169758	0.905797	0.0154479	0.824275	0.00653954	0.61273	0.00634335	0.594348	0.00615305	0.576518	0.00596846	0.154366	0.16116	0.149735	0.156325	0.145243	0.0321708	0.162672	0.142016	0.148267	0.137756	0.143819	0.133623	0.0295971	0.149658	0.328314	0.306818
1.21048	1.17417	1.06849	0.929587	0.9017	0.335596	0.274281	0.187191	0.257752	0.181575	0.234554	0.0815586	0.784881	0.0244564	0.945045	0.0222553	0.859991	0.0198203	0.655279	0.0192257	0.635621	0.0186489	0.616552	0.0180895	0.166578	0.156391	0.16158	0.151699	0.156733	0.0331605	0.175541	0.153251	0.14388	0.148654	0.139563	0.144194	0.0305077	0.161498	0.335596	0.315122
1.34848	1.30802	1.1903	1.03556	1.00449	0.34511	0.303258	0.190704	0.265272	0.184983	0.241398	0.0833076	0.804052	0.0361417	0.980424	0.0328889	0.892186	0.0440214	0.696398	0.0427007	0.675506	0.0414197	0.655241	0.0401771	0.178281	0.155926	0.172933	0.151248	0.167745	0.0384606	0.187874	0.164019	0.143452	0.159098	0.139148	0.154325	0.0353837	0.172844	0.34511	0.324948
1.48646	1.44186	1.31209	1.14152	1.10728	0.356259	0.340533	0.193756	0.27368	0.187944	0.249049	0.0842296	0.817362	0.0527658	1.01265	0.0480168	0.921514	0.0804337	0.734654	0.0780207	0.712614	0.07568	0.691236	0.0734096	0.189518	0.162439	0.183833	0.157566	0.178318	0.04904	0.199716	0.174357	0.149444	0.169126	0.144961	0.164052	0.0451168	0.183739	0.356259	0.33539
1.61558	1.56711	1.42607	1.24068	1.20346	0.368349	0.385903	0.196306	0.282665	0.190417	0.257225	0.0840774	0.823993	0.074182	1.04292	0.0675056	0.949061	0.12931	0.76767	0.125431	0.74464	0.121668	0.7223	0.118018	0.200144	0.178323	0.19414	0.172973	0.188315	0.064627	0.210913	0.184132	0.164057	0.178608	0.159135	0.17325	0.0594568	0.19404	0.368349	0.345932
1.72886	1.67699	1.52606	1.32767	1.28784	0.380813	0.438582	0.198268	0.291769	0.19232	0.26551	0.0829509	0.823057	0.0996905	1.07457	0.0907184	0.977861	0.189149	0.796754	0.183475	0.772852	0.17797	0.749666	0.172631	0.209816	0.205123	0.203521	0.198969	0.197416	0.0839966	0.221106	0.193031	0.188713	0.18724	0.183051	0.181622	0.0772769	0.203417	0.380813	0.355494
1.81906	1.76449	1.60569	1.39695	1.35504	0.392802	0.496115	0.199559	0.300473	0.193572	0.27343	0.0811024	0.813739	0.128307	1.11236	0.116759	1.01225	0.25628	0.82488	0.248591	0.800133	0.241134	0.776129	0.2339	0.218275	0.244074	0.211727	0.236752	0.205375	0.105389	0.23002	0.200813	0.224548	0.194789	0.217811	0.188945	0.0969575	0.211618	0.392802	0.362723
1.88259	1.82612	1.66177	1.44574	1.40236	0.403151	0.556904	0.200396	0.30823	0.194384	0.280489	0.0789095	0.795398	0.158411	1.16093	0.144154	1.05644	0.326134	0.856359	0.31635	0.830668	0.30686	0.805748	0.297654	0.225808	0.295223	0.219034	0.286366	0.212463	0.127191	0.237958	0.207743	0.271605	0.201511	0.263457	0.195466	0.117016	0.218922	0.403151	0.367224
1.91775	1.86022	1.6928	1.47273	1.42855	0.410995	0.620065	0.201191	0.314551	0.195155	0.286241	0.0767612	0.767703	0.187222	1.22303	0.170372	1.11296	0.393879	0.897568	0.382063	0.870641	0.370601	0.844522	0.359483	0.233284	0.35969	0.226285	0.3489	0.219497	0.1483	0.245836	0.214621	0.330915	0.208182	0.320988	0.201937	0.136436	0.226169	0.410995	0.36885
1.92333	1.86563	1.69772	1.47702	1.43271	0.416031	0.683966	0.20231	0.319063	0.196241	0.290347	0.0750377	0.730594	0.212078	1.29855	0.192991	1.18168	0.454019	0.952594	0.440398	0.924016	0.427186	0.896296	0.414371	0.241812	0.435433	0.234557	0.42237	0.22752	0.167376	0.254823	0.222467	0.400599	0.215793	0.388581	0.209319	0.153986	0.234437	0.416031	0.367024
1.90156	1.84451	1.67851	1.4603	1.41649	0.417927	0.747257	0.204165	0.321404	0.19804	0.292478	0.0741263	0.684341	0.230888	1.38365	0.210108	1.25912	0.501234	1.02431	0.486197	0.993581	0.471611	0.963773	0.457463	0.252035	0.520887	0.244474	0.50526	0.23714	0.183355	0.265596	0.231872	0.479216	0.224916	0.464839	0.218169	0.168687	0.244349	0.417927	0.361567
1.85679	1.80109	1.63899	1.42592	1.38315	0.416125	0.809487	0.207137	0.32144	0.200923	0.292511	0.0742035	0.629614	0.241817	1.47243	0.220054	1.33991	0.530708	1.11323	0.514786	1.07983	0.499343	1.04743	0.484362	0.263988	0.615517	0.256068	0.597052	0.248386	0.195731	0.278192	0.242869	0.566276	0.235583	0.549288	0.228515	0.180073	0.255937	0.416125	0.35293
1.79139	1.73764	1.58126	1.37569	1.33442	0.410544	0.869757	0.211367	0.319344	0.205026	0.290603	0.0753845	0.567477	0.243789	1.55836	0.221848	1.4181	0.539238	1.21698	0.523061	1.18047	0.507369	1.14506	0.492148	0.277255	0.719398	0.268937	0.697816	0.260869	0.203944	0.292174	0.255075	0.661847	0.247422	0.641991	0.24	0.187629	0.2688	0.410544	0.341314
1.71046	1.65915	1.50983	1.31355	1.27414	0.401731	0.927022	0.217062	0.315536	0.21055	0.287137	0.077624	0.499394	0.237142	1.63338	0.215799	1.48637	0.526256	1.32853	0.510468	1.28867	0.495154	1.25001	0.4803	0.290783	0.833014	0.28206	0.808024	0.273598	0.207499	0.30643	0.267521	0.766373	0.259495	0.743382	0.25171	0.190899	0.281915	0.401731	0.32709
1.62622	1.57744	1.43547	1.24886	1.21139	0.390213	0.981586	0.224003	0.310514	0.217283	0.282568	0.0806022	0.427166	0.223663	1.6917	0.203533	1.53945	0.494362	1.43705	0.479531	1.39394	0.465145	1.35212	0.451191	0.302983	0.953896	0.293894	0.925279	0.285077	0.205997	0.319286	0.278744	0.877584	0.270382	0.851257	0.262271	0.189517	0.293743	0.390213	0.311547
1.54978	1.50328	1.36799	1.19015	1.15444	0.37638	1.03345	0.231469	0.304774	0.224525	0.277344	0.0839128	0.352925	0.206032	1.73148	0.18749	1.57565	0.449715	1.53494	0.436224	1.48889	0.423137	1.44422	0.410443	0.311757	1.07842	0.302405	1.04606	0.293332	0.19925	0.328532	0.286817	0.992143	0.278212	0.962379	0.269866	0.18331	0.30225	0.37638	0.29589
1.48605	1.44147	1.31174	1.14121	1.10697	0.361033	1.08188	0.238493	0.298793	0.231338	0.271902	0.0873463	0.279141	0.187432	1.7503	0.170563	1.59278	0.401181	1.61513	0.389146	1.56668	0.377472	1.51968	0.366147	0.315319	1.19822	0.30586	1.16228	0.296684	0.188816	0.332286	0.290094	1.10237	0.281391	1.0693	0.272949	0.17371	0.305703	0.361033	0.280762
1.43432	1.39129	1.26608	1.10149	1.06844	0.34534	1.12703	0.244627	0.292956	0.237288	0.26659	0.0906857	0.208525	0.171077	1.74686	0.15568	1.58964	0.358438	1.67141	0.347685	1.62127	0.337254	1.57263	0.327137	0.313204	1.30459	0.303808	1.26546	0.294694	0.177404	0.330057	0.288148	1.20023	0.279504	1.16422	0.271119	0.163212	0.303653	0.34534	0.26714
1.39436	1.35253	1.2308	1.0708	1.03867	0.330236	1.16882	0.249726	0.287702	0.242234	0.261809	0.0935371	0.143927	0.159094	1.72403	0.144776	1.56887	0.330171	1.69891	0.320265	1.64795	0.310657	1.59851	0.301338	0.305876	1.39074	0.296699	1.34902	0.287798	0.167473	0.322334	0.281406	1.27948	0.272963	1.2411	0.264775	0.154075	0.296548	0.330236	0.255907
1.36721	1.32619	1.20684	1.04995	1.01845	0.316275	1.20564	0.253787	0.283448	0.246173	0.257938	0.0954703	0.088221	0.152148	1.6866	0.138454	1.53481	0.321006	1.69651	0.311376	1.64561	0.302035	1.59625	0.292974	0.294341	1.4467	0.285511	1.4033	0.276945	0.16064	0.310179	0.270794	1.33096	0.26267	1.29104	0.25479	0.147789	0.285365	0.316275	0.246747
1.35017	1.30966	1.19179	1.03686	1.00576	0.304066	1.23648	0.256637	0.280637	0.248938	0.25538	0.0961199	0.044277	0.150881	1.64134	0.137301	1.49362	0.329315	1.67177	0.319435	1.62161	0.309852	1.57296	0.300556	0.280301	1.4657	0.271892	1.42173	0.263735	0.156084	0.295383	0.257877	1.34845	0.25014	1.30799	0.242636	0.143597	0.271753	0.304066	0.238935
1.34546	1.3051	1.18764	1.03325	1.00225	0.294032	1.26194	0.258113	0.279761	0.25037	0.254583	0.0951518	0.0147939	0.156356	1.59757	0.142284	1.45379	0.343982	1.63972	0.333663	1.59052	0.323653	1.54281	0.313943	0.265075	1.4434	0.257123	1.4001	0.249409	0.15172	0.279338	0.243869	1.32793	0.236553	1.28809	0.229456	0.139582	0.256991	0.294032	0.232223
1.35804	1.3173	1.19874	1.04291	1.01162	0.285781	1.28216	0.258198	0.281209	0.250452	0.2559	0.0923875	0.00218767	0.168498	1.56391	0.153333	1.42315	0.353321	1.61669	0.342722	1.56819	0.33244	1.52114	0.322467	0.249309	1.38078	0.241829	1.33935	0.234575	0.145313	0.262723	0.229364	1.27031	0.222483	1.2322	0.215809	0.133688	0.241706	0.285781	0.225953
1.38543	1.34387	1.22292	1.06394	1.03202	0.278363	1.29891	0.25671	0.285258	0.249009	0.259585	0.0879138	0.0084874	0.185445	1.54531	0.168755	1.40623	0.352446	1.61773	0.341873	1.5692	0.331617	1.52212	0.321668	0.233888	1.28496	0.226872	1.24641	0.220065	0.134733	0.246473	0.215177	1.18216	0.208722	1.1467	0.20246	0.123955	0.226755	0.278363	0.219023
1.41678	1.37427	1.25059	1.08801	1.05537	0.271151	1.31514	0.253272	0.292037	0.245674	0.265754	0.0821095	0.0352865	0.204872	1.54036	0.186433	1.40173	0.340523	1.65072	0.330307	1.60119	0.320398	1.55316	0.310786	0.219291	1.16443	0.212712	1.1295	0.206331	0.118751	0.231091	0.201748	1.07128	0.195695	1.03914	0.189825	0.109251	0.212604	0.271151	0.211207
1.4379	1.39476	1.26923	1.10423	1.07111	0.263919	1.33236	0.247656	0.301376	0.240226	0.274252	0.0754186	0.0838356	0.224896	1.54389	0.204655	1.40494	0.319117	1.71294	0.309544	1.66155	0.300258	1.61171	0.29125	0.206226	1.02683	0.20004	0.996025	0.194038	0.0984772	0.217323	0.189728	0.944684	0.184037	0.916343	0.178515	0.090599	0.199937	0.263919	0.203019
1.44306	1.39976	1.27378	1.10819	1.07495	0.256233	1.35119	0.239885	0.312794	0.232688	0.284643	0.0684299	0.155022	0.24364	1.55396	0.221712	1.4141	0.292484	1.79251	0.283709	1.73874	0.275198	1.68658	0.266942	0.195194	0.877836	0.189339	0.851501	0.183658	0.0770582	0.205697	0.179579	0.80761	0.174191	0.783381	0.168966	0.0708935	0.189242	0.256233	0.194695
1.43044	1.38753	1.26265	1.09851	1.06555	0.247618	1.36979	0.230602	0.325648	0.223684	0.29634	0.0616861	0.249202	0.25905	1.56926	0.235735	1.42802	0.26588	1.87349	0.257904	1.81729	0.250167	1.76277	0.242662	0.187058	0.719234	0.181447	0.697657	0.176003	0.0578939	0.197124	0.172094	0.661696	0.166931	0.641845	0.161923	0.0532624	0.181354	0.247618	0.186636
1.404	1.36188	1.23931	1.0782	1.04586	0.238392	1.38366	0.22073	0.339236	0.214108	0.308705	0.0557056	0.366517	0.268854	1.58577	0.244657	1.44305	0.243539	1.93927	0.236233	1.88109	0.229146	1.82465	0.222271	0.181771	0.556143	0.176318	0.539458	0.171029	0.0438741	0.191552	0.167229	0.511651	0.162213	0.496302	0.157346	0.0403642	0.176228	0.238392	0.179536
1.37152	1.33037	1.21064	1.05326	1.02166	0.22928	1.39076	0.211027	0.353076	0.204696	0.321299	0.050817	0.507224	0.272241	1.59957	0.247739	1.45561	0.226578	1.97869	0.219781	1.91933	0.213188	1.86175	0.206792	0.178101	0.40111	0.172758	0.389077	0.167575	0.0363596	0.187684	0.163853	0.369021	0.158937	0.357951	0.154169	0.0334508	0.17267	0.22928	0.173643
1.34091	1.30068	1.18362	1.02975	0.998856	0.220634	1.3935	0.202103	0.366737	0.19604	0.333731	0.0470705	0.671524	0.269178	1.6059	0.244952	1.46137	0.214285	1.98176	0.207856	1.9223	0.201621	1.86464	0.195572	0.175361	0.267511	0.1701	0.259486	0.164997	0.0338816	0.184797	0.161332	0.24611	0.156492	0.238727	0.151798	0.0311711	0.170013	0.220634	0.16885
1.31663	1.27713	1.16218	1.0111	0.980768	0.212446	1.39405	0.194613	0.379869	0.188775	0.345681	0.0443089	0.859178	0.260544	1.60578	0.237095	1.46126	0.205343	1.94336	0.199183	1.88505	0.193207	1.8285	0.187411	0.174322	0.167021	0.169092	0.16201	0.164019	0.0333256	0.183702	0.160376	0.153659	0.155565	0.149049	0.150898	0.0306596	0.169005	0.212446	0.165507
1.29994	1.26094	1.14745	0.998285	0.968336	0.204982	1.39291	0.18915	0.392155	0.183475	0.356861	0.0424817	1.06947	0.248357	1.6038	0.226005	1.45946	0.199316	1.86668	0.193337	1.81068	0.187537	1.75636	0.18191	0.175578	0.110682	0.17031	0.107361	0.165201	0.0328848	0.185025	0.161531	0.101827	0.156686	0.0987722	0.151985	0.030254	0.170223	0.204982	0.163719
1.29281	1.25402	1.14116	0.992811	0.963027	0.198469	1.38939	0.186039	0.403177	0.180458	0.366891	0.0416023	1.30108	0.235239	1.60329	0.214068	1.459	0.196101	1.76107	0.190218	1.70824	0.184512	1.65699	0.178976	0.178805	0.102461	0.17344	0.0993874	0.168237	0.0324329	0.188426	0.1645	0.0942643	0.159565	0.0914364	0.154778	0.0298382	0.173352	0.198469	0.1628
1.2989	1.25993	1.14654	0.997486	0.967561	0.192529	1.3843	0.185145	0.412544	0.179591	0.375415	0.0416638	1.55213	0.223989	1.60722	0.20383	1.46257	0.19378	1.63784	0.187967	1.5887	0.182328	1.54104	0.176858	0.182601	0.137299	0.177123	0.13318	0.171809	0.0318674	0.192427	0.167993	0.126315	0.162953	0.122526	0.158065	0.029318	0.177032	0.192529	0.162601
1.31587	1.2764	1.16152	1.01052	0.980209	0.18671	1.37854	0.185953	0.420106	0.180374	0.382296	0.0425848	1.82003	0.216573	1.61942	0.197082	1.47367	0.190745	1.51484	0.185023	1.46939	0.179472	1.42531	0.174088	0.185323	0.208708	0.179763	0.202447	0.17437	0.030971	0.195295	0.170497	0.192012	0.165382	0.186251	0.160421	0.0284933	0.179671	0.18671	0.163591
1.33655	1.29646	1.17978	1.02641	0.995613	0.181181	1.37433	0.187959	0.425732	0.18232	0.387416	0.0441353	2.10156	0.212619	1.6418	0.193484	1.49404	0.187575	1.416	0.181947	1.37352	0.176489	1.33232	0.171194	0.186278	0.308474	0.180689	0.29922	0.175269	0.0298764	0.196301	0.171375	0.283796	0.166234	0.275282	0.161247	0.0274863	0.180597	0.181181	0.165704
1.35686	1.31615	1.1977	1.042	1.01074	0.176306	1.37313	0.190527	0.42928	0.184811	0.390645	0.0457825	2.39297	0.209963	1.67282	0.191066	1.52227	0.185471	1.36399	0.179907	1.32307	0.17451	1.28338	0.169275	0.185866	0.425279	0.18029	0.41252	0.174881	0.0288574	0.195867	0.170996	0.391256	0.165866	0.379519	0.16089	0.0265488	0.180197	0.176306	0.168682
1.38037	1.33895	1.21845	1.06005	1.02825	0.171981	1.37331	0.193086	0.430613	0.187293	0.391858	0.047084	2.68999	0.207868	1.70814	0.18916	1.55441	0.184952	1.36748	0.179403	1.32646	0.174021	1.28666	0.168801	0.185113	0.549988	0.179559	0.533489	0.174172	0.0277566	0.195073	0.170304	0.505989	0.165194	0.49081	0.160239	0.0255361	0.179467	0.171981	0.172778
1.41538	1.37292	1.24935	1.08694	1.05433	0.168024	1.37241	0.195473	0.429635	0.189609	0.390968	0.0480027	2.98789	0.205176	1.74459	0.186711	1.58758	0.185662	1.41773	0.180092	1.3752	0.174689	1.33395	0.169448	0.18503	0.677402	0.179479	0.65708	0.174094	0.0270075	0.194986	0.170227	0.62321	0.16512	0.604513	0.160167	0.0248469	0.179387	0.168024	0.178011
1.46903	1.42496	1.29671	1.12814	1.0943	0.164627	1.37123	0.197871	0.426376	0.191935	0.388002	0.0485448	3.28158	0.200205	1.77811	0.182187	1.61808	0.186824	1.50781	0.18122	1.46257	0.175783	1.4187	0.170509	0.186676	0.800846	0.181076	0.77682	0.175643	0.0271216	0.196721	0.171742	0.736778	0.16659	0.714675	0.161592	0.0249519	0.180983	0.164627	0.183815
1.545	1.49865	1.36377	1.18648	1.15089	0.161917	1.36924	0.200475	0.420966	0.194461	0.383079	0.0487348	3.56578	0.192433	1.80123	0.175114	1.63912	0.186849	1.64183	0.181244	1.59257	0.175806	1.5448	0.170532	0.191332	0.912697	0.185592	0.885316	0.180024	0.0280285	0.201627	0.176026	0.839681	0.170745	0.81449	0.165622	0.0257862	0.185497	0.161917	0.189882
1.64275	1.59347	1.45006	1.26155	1.2237	0.159567	1.36132	0.203188	0.413617	0.197093	0.376392	0.0485713	3.83514	0.183004	1.80738	0.166533	1.64472	0.184764	1.82222	0.179221	1.76756	0.173845	1.71453	0.168629	0.200072	1.0066	0.194069	0.9764	0.188247	0.0294946	0.210837	0.184066	0.92607	0.178544	0.898288	0.173188	0.027135	0.19397	0.159567	0.196283
1.75895	1.70618	1.55263	1.35079	1.31026	0.157277	1.33842	0.205904	0.404711	0.199727	0.368287	0.0480506	4.08443	0.173907	1.79221	0.158256	1.63091	0.181755	2.04272	0.176303	1.98144	0.171013	1.922	0.165883	0.213268	1.07666	0.20687	1.04436	0.200664	0.031389	0.224744	0.196207	0.990527	0.190321	0.960811	0.184611	0.0288779	0.206764	0.157277	0.202528
1.89018	1.83348	1.66846	1.45156	1.40802	0.155253	1.2944	0.208632	0.394766	0.202373	0.359237	0.0471218	4.30871	0.166651	1.75592	0.151652	1.59789	0.180033	2.29484	0.174632	2.226	0.169393	2.15922	0.164312	0.229919	1.11913	0.223021	1.08555	0.21633	0.0340784	0.24229	0.211525	1.0296	0.205179	0.998709	0.199024	0.0313522	0.222907	0.155253	0.20785
2.03591	1.97484	1.7971	1.56348	1.51657	0.153709	1.2308	0.211287	0.384416	0.204948	0.349818	0.0458655	4.50359	0.16253	1.70087	0.147903	1.54779	0.181627	2.57133	0.176178	2.49419	0.170893	2.41936	0.165766	0.247486	1.13332	0.240062	1.09932	0.23286	0.0378593	0.260803	0.227687	1.04266	0.220857	1.01138	0.214231	0.0348305	0.239939	0.153709	0.212094
2.19985	2.13386	1.94181	1.68938	1.63869	0.152388	1.15071	0.213927	0.374322	0.207509	0.340633	0.0444349	4.6656	0.162569	1.62868	0.147937	1.4821	0.187447	2.86518	0.181823	2.77922	0.176369	2.69584	0.171077	0.262788	1.12206	0.254905	1.0884	0.247257	0.0425312	0.276928	0.241765	1.03229	0.234512	1.00132	0.227477	0.0391287	0.254774	0.152388	0.214908
2.388	2.31636	2.10789	1.83387	1.77885	0.151036	1.05979	0.216579	0.364969	0.210082	0.332122	0.0430165	4.7921	0.167858	1.54312	0.152751	1.40424	0.196294	3.16678	0.190405	3.07177	0.184693	2.97962	0.179152	0.273022	1.09347	0.264831	1.06067	0.256887	0.0473534	0.287713	0.25118	1.00599	0.243645	0.975814	0.236336	0.0435651	0.264696	0.151036	0.215602
2.60925	2.53097	2.30318	2.00377	1.94365	0.149766	0.965345	0.219314	0.356604	0.212735	0.324509	0.0417031	4.88138	0.178557	1.45071	0.162486	1.32015	0.205951	3.47217	0.199772	3.36801	0.193779	3.26697	0.187966	0.276162	1.05935	0.267877	1.02757	0.259841	0.0516261	0.291022	0.254069	0.974606	0.246447	0.945368	0.239053	0.047496	0.26774	0.149766	0.213928
2.87388	2.78766	2.53677	2.20699	2.14078	0.148522	0.873009	0.222422	0.349183	0.215749	0.317757	0.0408405	4.93285	0.19437	1.35632	0.176876	1.23425	0.215787	3.78415	0.209313	3.67062	0.203034	3.56051	0.196943	0.271473	1.03355	0.263329	1.00254	0.255429	0.055019	0.286081	0.249755	0.950866	0.242263	0.92234	0.234995	0.0506174	0.263194	0.148522	0.209874
3.19286	3.09707	2.81833	2.45195	2.37839	0.146912	0.78594	0.226034	0.342533	0.219253	0.311705	0.0408244	4.94714	0.214883	1.26721	0.195543	1.15316	0.226059	4.10865	0.219277	3.98539	0.212699	3.86583	0.206318	0.259653	1.03018	0.251864	0.99927	0.244308	0.0571865	0.273625	0.238881	0.947761	0.231715	0.919329	0.224763	0.0526116	0.251735	0.146912	0.202933
3.57843	3.47108	3.15868	2.74805	2.66561	0.144714	0.703228	0.229982	0.336496	0.223083	0.306211	0.0418677	4.9262	0.238789	1.19531	0.217298	1.08773	0.236802	4.46022	0.229698	4.32641	0.222807	4.19662	0.216123	0.242404	1.05827	0.235132	1.02652	0.228078	0.0583304	0.255448	0.223012	0.973606	0.216322	0.944398	0.209832	0.0536639	0.235012	0.144714	0.192801
4.03866	3.9175	3.56493	3.10149	3.00844	0.142138	0.624042	0.234357	0.331053	0.227326	0.301258	0.0439322	4.87332	0.265341	1.15305	0.24146	1.04927	0.248177	4.85353	0.240732	4.70793	0.23351	4.56669	0.226504	0.221879	1.11876	0.215222	1.0852	0.208766	0.0589841	0.233817	0.204128	1.02926	0.198004	0.998383	0.192064	0.0542654	0.215112	0.142138	0.179929
4.57719	4.43987	4.04028	3.51505	3.4096	0.139281	0.549927	0.239171	0.326145	0.231995	0.296792	0.0468736	4.79302	0.294433	1.14921	0.267934	1.04578	0.259961	5.30421	0.252162	5.14509	0.244597	4.99073	0.237259	0.200309	1.19915	0.194299	1.16318	0.18847	0.0596913	0.211087	0.184284	1.10322	0.178755	1.07012	0.173393	0.054916	0.1942	0.139281	0.16462
5.18837	5.03272	4.57978	3.98441	3.86487	0.135954	0.486723	0.244139	0.321636	0.236815	0.292689	0.0505043	4.69103	0.325656	1.18895	0.296347	1.08194	0.272466	5.83903	0.264292	5.66385	0.256363	5.49394	0.248672	0.179648	1.28609	0.174259	1.24751	0.169031	0.0609025	0.189315	0.165277	1.1832	0.160318	1.14771	0.155509	0.0560303	0.17417	0.135954	0.146851
5.85844	5.68269	5.17125	4.49898	4.36401	0.132156	0.442614	0.248871	0.317362	0.241405	0.288799	0.0546459	4.57426	0.357668	1.27337	0.325478	1.15877	0.285758	6.47935	0.277185	6.28497	0.26887	6.09642	0.260804	0.161366	1.37248	0.156525	1.33131	0.151829	0.0625213	0.170049	0.148457	1.26268	0.144003	1.2248	0.139683	0.0575196	0.156445	0.132156	0.127321
6.57023	6.37312	5.79954	5.0456	4.89423	0.12823	0.425513	0.25311	0.313062	0.245517	0.284887	0.0592237	4.45041	0.388909	1.39694	0.353907	1.27122	0.298022	7.23168	0.289081	7.01473	0.280409	6.80429	0.271997	0.14687	1.45877	0.142464	1.41501	0.13819	0.0639657	0.154773	0.135121	1.34207	0.131067	1.30181	0.127135	0.0588484	0.142391	0.12823	0.107036
7.29486	7.07601	6.43917	5.60208	5.43402	0.124355	0.439907	0.256601	0.308544	0.248903	0.280775	0.0641557	4.32767	0.418363	1.55092	0.380711	1.41134	0.306281	8.08875	0.297093	7.84608	0.28818	7.6107	0.279534	0.136212	1.55019	0.132125	1.50369	0.128162	0.0651918	0.143541	0.125315	1.42618	0.121555	1.38339	0.117909	0.0599764	0.132058	0.124355	0.0865632
7.9926	7.75282	7.05507	6.13791	5.95377	0.120358	0.485602	0.259029	0.303795	0.251258	0.276453	0.0692122	4.21438	0.445534	1.72721	0.405436	1.57176	0.309047	9.0434	0.299776	8.77209	0.290782	8.50893	0.282059	0.128542	1.65712	0.124686	1.60741	0.120945	0.0662809	0.135459	0.118259	1.52455	0.114711	1.47881	0.11127	0.0609784	0.124622	0.120358	0.0666107
8.61761	8.35908	7.60676	6.61788	6.41935	0.116278	0.55982	0.260103	0.298801	0.2523	0.271909	0.0738671	4.11874	0.471516	1.91882	0.429079	1.74612	0.305881	10.0819	0.296705	9.7794	0.287804	9.48602	0.27917	0.123262	1.79923	0.119564	1.74525	0.115977	0.0674713	0.129894	0.113401	1.65529	0.109999	1.60563	0.106699	0.0620736	0.119503	0.116278	0.048421
9.12328	8.84958	8.05312	7.00621	6.79603	0.11242	0.658911	0.259744	0.293554	0.251952	0.267134	0.0775439	4.04833	0.498846	2.12298	0.45395	1.93191	0.296138	11.1694	0.287254	10.8343	0.278636	10.5093	0.270277	0.120468	2.00105	0.116854	1.94102	0.113349	0.068963	0.12695	0.110831	1.84096	0.107506	1.78573	0.104281	0.063446	0.116794	0.11242	0.0326634
9.46494	9.18099	8.3547	7.26859	7.05053	0.108789	0.782144	0.257903	0.288192	0.250166	0.262254	0.0797032	4.00936	0.530079	2.33814	0.482372	2.12771	0.279395	12.2626	0.271013	11.8947	0.262883	11.5379	0.254996	0.119438	2.28867	0.115855	2.22001	0.11238	0.0707863	0.125865	0.109883	2.10558	0.106587	2.04241	0.103389	0.0651234	0.115796	0.108789	0.0195599
9.60436	9.31623	8.47777	7.37566	7.15439	0.105095	0.930572	0.254643	0.28284	0.247004	0.257385	0.0801628	4.00588	0.566826	2.56433	0.515811	2.33354	0.256522	13.3056	0.248827	12.9064	0.241362	12.5192	0.234121	0.118359	2.68549	0.114808	2.60492	0.111364	0.0731311	0.124728	0.10889	2.47065	0.105624	2.39653	0.102455	0.0672806	0.11475	0.105095	0.00980041
9.5148	9.22935	8.39871	7.30688	7.08767	0.101336	1.10363	0.250271	0.27751	0.242763	0.252534	0.0790823	4.03892	0.609001	2.80199	0.554191	2.54981	0.230302	14.2141	0.223393	13.7877	0.216692	13.374	0.210191	0.116699	3.20549	0.113198	3.10933	0.109802	0.0759944	0.122979	0.107363	2.94905	0.104142	2.86058	0.101018	0.0699149	0.11314	0.101336	0.00397401
9.1808	8.90538	8.10389	7.05039	6.83888	0.0977176	1.29739	0.245133	0.272069	0.237779	0.247583	0.0769209	4.1047	0.655279	3.0513	0.596304	2.77669	0.20455	14.8834	0.198414	14.4369	0.192461	14.0037	0.186687	0.115168	3.85874	0.111713	3.74298	0.108361	0.0788755	0.121365	0.105954	3.55004	0.102776	3.44354	0.0996923	0.0725654	0.111655	0.0977176	0.00183764
8.61658	8.35809	7.60586	6.6171	6.41858	0.094205	1.50437	0.239531	0.266509	0.232345	0.242524	0.0741746	4.19292	0.701776	3.31281	0.638616	3.01465	0.182672	15.2095	0.177192	14.7533	0.171876	14.3107	0.16672	0.114696	4.64554	0.111255	4.50617	0.107918	0.0809006	0.120868	0.105521	4.2739	0.102355	4.14568	0.0992844	0.0744286	0.111199	0.094205	0.00308777
7.86958	7.63349	6.94648	6.04344	5.86213	0.0905709	1.71615	0.233765	0.26116	0.226752	0.237656	0.0711824	4.28723	0.742727	3.58898	0.675882	3.26597	0.166391	15.1117	0.1614	14.6584	0.156558	14.2186	0.151861	0.11587	5.54287	0.112394	5.37658	0.109022	0.0812144	0.122105	0.106601	5.09944	0.103402	4.94645	0.1003	0.0747172	0.112336	0.0905709	0.00782964
7.02056	6.80994	6.19705	5.39143	5.22969	0.0869734	1.92489	0.227991	0.256423	0.221152	0.233345	0.0682028	4.3705	0.774813	3.88151	0.70508	3.53217	0.155593	14.5599	0.150925	14.1231	0.146397	13.6994	0.142005	0.119102	6.49738	0.115529	6.30246	0.112063	0.0791381	0.125511	0.109574	5.97759	0.106287	5.79826	0.103098	0.0728071	0.11547	0.0869734	0.0156833
6.16919	5.98411	5.44554	4.73762	4.59549	0.0838988	2.12337	0.222304	0.252711	0.215635	0.229967	0.0655317	4.4295	0.796354	4.19051	0.724682	3.81337	0.14841	13.5837	0.143958	13.1762	0.139639	12.7809	0.13545	0.12432	7.43196	0.120591	7.209	0.116973	0.0748218	0.13101	0.114375	6.8374	0.110943	6.63228	0.107615	0.0688361	0.120529	0.0838988	0.0260303
5.41852	5.25597	4.78293	4.16115	4.03632	0.0816784	2.3042	0.216635	0.250447	0.210136	0.227907	0.0636136	4.45741	0.805379	4.52038	0.732895	4.11354	0.144192	12.2758	0.139867	11.9076	0.135671	11.5503	0.1316	0.13087	8.26416	0.126944	8.01623	0.123135	0.0692211	0.137912	0.1204	7.60302	0.116788	7.37493	0.113284	0.0636834	0.126879	0.0816784	0.038868
4.85249	4.70691	4.28329	3.72646	3.61467	0.080503	2.46209	0.210851	0.250107	0.204525	0.227598	0.0630683	4.45232	0.800577	4.87778	0.728525	4.43878	0.141481	10.7991	0.137237	10.4751	0.13312	10.1609	0.129126	0.13752	8.92925	0.133395	8.66137	0.129393	0.0634964	0.14492	0.126519	8.21491	0.122723	7.96846	0.119042	0.0584167	0.133327	0.080503	0.0541588
4.51484	4.37939	3.98525	3.46716	3.36315	0.0807878	2.59433	0.20523	0.251997	0.199073	0.229317	0.0642697	4.41327	0.783734	5.26727	0.713198	4.79321	0.138488	9.36358	0.134334	9.08267	0.130304	8.81019	0.126395	0.142914	9.37892	0.138627	9.09755	0.134468	0.0579932	0.150604	0.131481	8.62861	0.127537	8.36975	0.123711	0.0533538	0.138556	0.0807878	0.0713404
4.41063	4.27832	3.89327	3.38714	3.28553	0.0829768	2.70135	0.199969	0.256126	0.19397	0.233075	0.0673427	4.33976	0.758821	5.69035	0.690527	5.17822	0.135086	8.16439	0.131034	7.91946	0.127103	7.68188	0.12329	0.146131	9.59159	0.141747	9.30384	0.137494	0.0527197	0.153994	0.13444	8.82426	0.130407	8.55953	0.126495	0.0485022	0.141674	0.0829768	0.0900752
4.51193	4.37658	3.98268	3.46493	3.36099	0.0871908	2.78617	0.1955	0.262251	0.189635	0.238648	0.0722759	4.23233	0.729954	6.1483	0.664258	5.59495	0.131899	7.32567	0.127942	7.1059	0.124103	6.89273	0.12038	0.146496	9.59206	0.142101	9.3043	0.137838	0.0483102	0.154378	0.134776	8.82469	0.130733	8.55995	0.126811	0.0444453	0.142028	0.0871908	0.11032
4.77196	4.62881	4.21221	3.66463	3.55469	0.0933804	2.85496	0.192571	0.270058	0.186794	0.245752	0.0788335	4.09304	0.699157	6.64532	0.636233	6.04724	0.12903	6.87279	0.125159	6.66661	0.121405	6.46661	0.117762	0.144149	9.44365	0.139824	9.16034	0.13563	0.0450495	0.151905	0.132617	8.68816	0.128639	8.42751	0.124779	0.0414455	0.139753	0.0933804	0.131771
5.40657	5.24438	4.77238	4.15197	4.02741	0.10361	3.01398	0.191791	0.283069	0.186038	0.257593	0.0857678	3.77252	0.663803	7.82214	0.604061	7.11815	0.127026	6.80463	0.123215	6.60049	0.119518	6.40248	0.115933	0.139402	9.13125	0.135219	8.85732	0.131163	0.0423143	0.146902	0.128249	8.40075	0.124402	8.14873	0.12067	0.0389291	0.13515	0.10361	0.153486
6.23055	6.04364	5.49971	4.78475	4.6412	0.116828	3.31121	0.193514	0.297696	0.187709	0.270903	0.0930746	3.38042	0.621244	9.20963	0.565332	8.38076	0.126664	7.28746	0.122864	7.06884	0.119178	6.85677	0.115603	0.133108	8.86072	0.129115	8.5949	0.125242	0.0394022	0.140271	0.12246	8.15186	0.118786	7.9073	0.115222	0.0362501	0.129049	0.116828	0.175528
7.13017	6.91626	6.2938	5.4756	5.31134	0.132353	3.89119	0.197797	0.312634	0.191863	0.284496	0.100078	2.95261	0.567642	10.7262	0.516554	9.76083	0.128426	8.1816	0.124573	7.93615	0.120836	7.69807	0.117211	0.125842	8.78279	0.122067	8.51931	0.118405	0.0362089	0.132614	0.115775	8.08017	0.112302	7.83776	0.108933	0.0333122	0.122005	0.132353	0.197372
7.97517	7.73592	7.03969	6.12453	5.94079	0.149511	4.85003	0.204357	0.326714	0.198226	0.29731	0.106169	2.54098	0.499744	12.1394	0.454767	11.0468	0.132394	9.34123	0.128422	9.061	0.12457	8.78917	0.120833	0.11758	8.94668	0.114052	8.67828	0.110631	0.0329141	0.123906	0.108173	8.23095	0.104928	7.98402	0.10178	0.0302809	0.113994	0.149511	0.218173
8.65442	8.39478	7.63925	6.64615	6.44677	0.167962	6.19585	0.212786	0.339301	0.206402	0.308764	0.110947	2.19979	0.420306	13.1071	0.382478	11.9275	0.138637	10.562	0.134478	10.2451	0.130443	9.93778	0.12653	0.108294	9.21164	0.105045	8.93529	0.101893	0.0294861	0.114121	0.0996301	8.47471	0.0966412	8.22047	0.0937419	0.0271272	0.104991	0.167962	0.237303
9.09787	8.82494	8.03069	6.9867	6.7771	0.18681	7.79806	0.222533	0.349399	0.215857	0.317953	0.114233	1.98252	0.335338	13.2746	0.305158	12.0799	0.146413	11.6019	0.142021	11.2538	0.13776	10.9162	0.133628	0.098231	9.32561	0.0952841	9.04584	0.0924255	0.0259564	0.103517	0.0903725	8.57956	0.0876613	8.32218	0.0850315	0.0238799	0.0952353	0.18681	0.254232
9.25681	8.97911	8.17099	7.10876	6.8955	0.20502	9.34839	0.232689	0.35547	0.225708	0.323478	0.115843	1.92662	0.249672	12.3999	0.227202	11.2839	0.154495	12.2073	0.14986	11.841	0.145364	11.4858	0.141003	0.0883853	9.07579	0.0857337	8.80352	0.0831617	0.0226131	0.0931411	0.0813145	8.34973	0.078875	8.09924	0.0765088	0.0208041	0.0856899	0.20502	0.268079
9.13487	8.86083	8.06335	7.01512	6.80466	0.222203	10.4057	0.242058	0.355721	0.234796	0.323706	0.115607	2.03833	0.168806	10.5492	0.153614	9.59975	0.160753	12.2157	0.15593	11.8493	0.151252	11.4938	0.146715	0.0795275	8.38141	0.0771416	8.12997	0.0748274	0.0199279	0.0838067	0.0731653	7.7109	0.0709703	7.47957	0.0688412	0.0183336	0.0771021	0.222203	0.278004
8.79714	8.53323	7.76524	6.75576	6.55308	0.237814	10.5545	0.249621	0.348635	0.242133	0.317258	0.113311	2.28088	0.101401	8.21838	0.0922748	7.47873	0.163394	11.6001	0.158492	11.2521	0.153738	10.9145	0.149125	0.072101	7.32866	0.069938	7.1088	0.0678399	0.0186935	0.0759806	0.0663329	6.74237	0.064343	6.5401	0.0624127	0.017198	0.0699022	0.237814	0.283868
8.37406	8.12284	7.39178	6.43085	6.23792	0.251085	9.63322	0.254396	0.33289	0.246764	0.30293	0.108768	2.60404	0.0541782	6.18667	0.0493022	5.62987	0.162116	10.4751	0.157253	10.1608	0.152535	9.85599	0.147959	0.0663767	6.10263	0.0643854	5.91955	0.0624539	0.019668	0.0699483	0.0610666	5.61442	0.0592346	5.44598	0.0574576	0.0180945	0.0643525	0.251085	0.285633
7.96169	7.72284	7.02778	6.11417	5.93075	0.262074	8.04374	0.255421	0.307839	0.247758	0.280133	0.102004	2.97172	0.0276857	4.93843	0.025194	4.49397	0.157465	9.12569	0.152741	8.85192	0.148159	8.58637	0.143714	0.0619856	4.8965	0.0601261	4.7496	0.0583223	0.0237358	0.065321	0.0570268	4.50478	0.055316	4.36964	0.0536565	0.021837	0.0600953	0.262074	0.283301
7.56838	7.34133	6.68061	5.81213	5.63777	0.271065	6.60235	0.251986	0.273925	0.244427	0.249272	0.0931714	3.37255	0.0177409	4.42039	0.0161442	4.02256	0.150517	7.89214	0.146002	7.65537	0.141622	7.42571	0.137373	0.0581935	3.92178	0.0564477	3.80412	0.0547543	0.0316751	0.0613248	0.053538	3.60804	0.0519319	3.49979	0.0503739	0.0291411	0.0564188	0.271065	0.277483
7.13076	6.91683	6.29432	5.47606	5.31177	0.278057	6.03189	0.243506	0.232455	0.236201	0.211534	0.082394	3.79442	0.0192311	4.41616	0.0175003	4.01871	0.142641	6.98638	0.138362	6.77679	0.134211	6.57349	0.130185	0.0553585	3.329	0.0536977	3.22913	0.0520868	0.0437016	0.0583372	0.0509298	3.06268	0.0494019	2.9708	0.0479199	0.0402055	0.0536702	0.278057	0.269312
6.62484	6.4261	5.84775	5.08754	4.93492	0.283342	6.43624	0.229429	0.185449	0.222546	0.168758	0.0699781	4.21374	0.0256372	4.86441	0.0233299	4.42661	0.134461	6.33701	0.130427	6.1469	0.126514	5.9625	0.122719	0.0542039	3.10183	0.0525778	3.00877	0.0510005	0.0598469	0.0571205	0.0498676	2.85368	0.0483716	2.76807	0.0469204	0.0550591	0.0525509	0.283342	0.259781
6.11427	5.93084	5.39707	4.69545	4.55459	0.287086	7.41728	0.209561	0.135443	0.203274	0.123254	0.0565666	4.60064	0.0326886	5.72654	0.0297466	5.21115	0.126261	5.76357	0.122473	5.59066	0.118799	5.42294	0.115235	0.0547192	3.09865	0.0530776	3.00569	0.0514853	0.0794145	0.0576635	0.0503417	2.85075	0.0488314	2.76523	0.0473665	0.0730613	0.0530505	0.287086	0.249903
5.68232	5.51185	5.01579	4.36373	4.23282	0.288804	8.56985	0.184319	0.0863197	0.178789	0.0785509	0.0430183	4.92337	0.0388806	6.93364	0.0353814	6.30961	0.118379	5.17843	0.114828	5.02308	0.111383	4.87239	0.108042	0.0572928	3.19834	0.055574	3.10239	0.0539068	0.101142	0.0603756	0.0527094	2.94247	0.0511281	2.8542	0.0495943	0.0930507	0.0555456	0.288804	0.241159
5.2631	5.1052	4.64573	4.04179	3.92054	0.288346	9.46328	0.154603	0.0434874	0.149965	0.0395735	0.0301782	5.15028	0.0439481	8.35404	0.0399928	7.60217	0.111196	4.56648	0.10786	4.42948	0.104624	4.2966	0.101485	0.0629096	3.32383	0.0610223	3.22412	0.0591916	0.123104	0.0662946	0.0578768	3.05793	0.0561405	2.96619	0.0544563	0.113256	0.060991	0.288346	0.234718
4.78214	4.63868	4.2212	3.67244	3.56227	0.285946	9.68623	0.121851	0.0130947	0.118195	0.0119162	0.0188415	5.24675	0.0481072	9.78215	0.0437775	8.90175	0.105744	3.9707	0.102572	3.85158	0.0994949	3.73603	0.09651	0.0722505	3.40212	0.070083	3.30005	0.0679805	0.143364	0.0761382	0.0664705	3.12995	0.0644764	3.03605	0.0625421	0.131895	0.0700471	0.285946	0.231003
4.30491	4.17576	3.79994	3.30595	3.20677	0.2813	9.02201	0.0882791	0.00205641	0.0856307	0.00187133	0.00977265	5.18985	0.0512054	10.9596	0.0465969	9.97319	0.102913	3.4638	0.0998258	3.35989	0.0968311	3.25909	0.0939261	0.0857119	3.41886	0.0831406	3.31629	0.0806464	0.160487	0.0903239	0.078855	3.14535	0.0764893	3.05099	0.0741946	0.147648	0.083098	0.2813	0.230547
3.89527	3.77842	3.43836	2.99137	2.90163	0.274457	7.52744	0.0565951	0.0177539	0.0548973	0.016156	0.00378405	4.97929	0.0529468	11.6118	0.0481816	10.5667	0.102514	3.12437	0.0994383	3.03064	0.0964551	2.93972	0.0935615	0.103822	3.39285	0.100707	3.29106	0.0976858	0.173246	0.109408	0.095516	3.12142	0.0926505	3.02777	0.089871	0.159386	0.100655	0.274457	0.234024
3.60513	3.49698	3.18225	2.76856	2.6855	0.266575	5.63395	0.0296822	0.0674432	0.0287917	0.0613733	0.00183764	4.64402	0.0530913	11.501	0.0483131	10.4659	0.103633	3.01856	0.100524	2.928	0.0975087	2.84016	0.0945835	0.127221	3.3455	0.123404	3.24513	0.119702	0.180338	0.134066	0.117043	3.07786	0.113532	2.98552	0.110126	0.165911	0.123341	0.266575	0.241303
3.44212	3.33885	3.03836	2.64337	2.56407	0.258393	4.07337	0.0103915	0.157533	0.0100797	0.143355	0.00510195	4.235	0.051774	10.6233	0.0471143	9.66721	0.105532	3.1507	0.102366	3.05618	0.0992953	2.9645	0.0963165	0.155977	3.28672	0.151298	3.18812	0.146759	0.180873	0.16437	0.143499	3.02378	0.139194	2.93307	0.135018	0.166403	0.15122	0.258393	0.251902
3.33524	3.23518	2.94401	2.56129	2.48445	0.250392	3.21332	0.00167225	0.292975	0.00162209	0.266608	0.0149858	3.81978	0.0494634	9.25569	0.0450117	8.42268	0.107351	3.48736	0.104131	3.38274	0.101007	3.28126	0.0979767	0.188938	3.21245	0.18327	3.11608	0.177772	0.175212	0.199104	0.173823	2.95546	0.168608	2.86679	0.16355	0.161195	0.183176	0.250392	0.265808
3.28485	3.1863	2.89954	2.5226	2.44692	0.244098	2.93771	0.00654557	0.476862	0.0063492	0.433944	0.0332988	3.47542	0.0468136	7.85059	0.0426004	7.14404	0.108197	3.98717	0.104951	3.86755	0.101802	3.75153	0.0987483	0.224005	3.12137	0.217285	3.02773	0.210766	0.164338	0.236058	0.206085	2.87166	0.199902	2.78551	0.193905	0.151191	0.217174	0.244098	0.282859
3.33627	3.23619	2.94493	2.56209	2.48523	0.241	3.01482	0.027779	0.709234	0.0269457	0.645403	0.0619101	3.27947	0.0440879	6.77644	0.04012	6.16656	0.107818	4.5952	0.104584	4.45735	0.101446	4.32363	0.0984026	0.258835	2.99349	0.25107	2.90368	0.243538	0.149644	0.272763	0.238128	2.75401	0.230985	2.67139	0.224055	0.137673	0.250942	0.241	0.302586
3.48264	3.37816	3.07412	2.67449	2.59425	0.242038	3.23494	0.0678077	0.987006	0.0657735	0.898175	0.102566	3.29596	0.0413156	6.09184	0.0375972	5.54358	0.106592	5.20631	0.103394	5.05012	0.100292	4.89862	0.0972834	0.29121	2.80262	0.282474	2.71854	0.274	0.132966	0.30688	0.267914	2.57841	0.259876	2.50106	0.25208	0.122328	0.282329	0.242038	0.325175
3.65661	3.54691	3.22769	2.80809	2.72385	0.248482	3.45336	0.12885	1.30458	0.124984	1.18716	0.156804	3.54867	0.038728	5.64633	0.0352425	5.13816	0.104504	5.73025	0.101369	5.55835	0.0983277	5.3916	0.0953779	0.318786	2.57962	0.309222	2.50223	0.299945	0.115969	0.335939	0.293283	2.37325	0.284484	2.30205	0.27595	0.106691	0.309064	0.248482	0.351306
3.78767	3.67404	3.34338	2.90874	2.82148	0.260867	3.54424	0.212382	1.6527	0.20601	1.50396	0.225983	4.00209	0.0367051	5.34724	0.0334016	4.86599	0.101261	6.13822	0.0982236	5.95407	0.0952769	5.77545	0.0924186	0.339195	2.37202	0.329019	2.30086	0.319148	0.0993242	0.357446	0.312059	2.18226	0.302697	2.11679	0.293616	0.0913783	0.32885	0.260867	0.381126
3.85276	3.73718	3.40083	2.95873	2.86996	0.278374	3.45791	0.318928	2.01794	0.30936	1.83633	0.311269	4.59292	0.0352986	5.15587	0.0321217	4.69184	0.0966497	6.40893	0.0937502	6.21666	0.0909377	6.03016	0.0882096	0.350249	2.22504	0.339741	2.15829	0.329549	0.083494	0.369095	0.322229	2.04704	0.312562	1.98562	0.303185	0.0768145	0.339567	0.278374	0.414483
3.86335	3.74745	3.41018	2.96685	2.87785	0.300369	3.20833	0.448462	2.38531	0.435008	2.17063	0.413663	5.25545	0.0341392	5.04949	0.0310667	4.59504	0.0907343	6.50075	0.0880122	6.30573	0.0853719	6.11656	0.0828107	0.350669	2.20624	0.340149	2.14005	0.329945	0.0696728	0.369538	0.322616	2.02974	0.312937	1.96885	0.303549	0.064099	0.339975	0.300369	0.451737
3.79982	3.68583	3.35411	2.91807	2.83053	0.326188	2.81443	0.599976	2.73958	0.581977	2.49302	0.533882	5.92004	0.0334704	4.95895	0.0304581	4.51264	0.0833325	6.37111	0.0808326	6.17998	0.0784076	5.99458	0.0760554	0.339686	2.32896	0.329496	2.25909	0.319611	0.0594653	0.357964	0.312512	2.14264	0.303136	2.07836	0.294042	0.0547081	0.329327	0.326188	0.492888
3.59557	3.4877	3.17381	2.76121	2.67838	0.354053	2.39311	0.771366	3.06493	0.748225	2.78908	0.672184	6.51966	0.0342078	4.8829	0.0311291	4.44344	0.0742227	6.00086	0.071996	5.82083	0.0698362	5.64621	0.0677411	0.317268	2.51278	0.30775	2.4374	0.298518	0.0532255	0.33434	0.291887	2.31176	0.28313	2.24241	0.274636	0.0489675	0.307593	0.354053	0.537084
3.23835	3.1412	2.8585	2.48689	2.41228	0.382536	2.06114	0.959414	3.34553	0.930632	3.04444	0.828519	7.00156	0.0365948	4.8307	0.0333013	4.39593	0.064106	5.4173	0.0621828	5.25478	0.0603173	5.09714	0.0585078	0.285465	2.65799	0.276901	2.57825	0.268594	0.0498774	0.300825	0.262627	2.44535	0.254749	2.37199	0.247106	0.0458872	0.276759	0.382536	0.58367
2.80915	2.72487	2.47963	2.15728	2.09256	0.411228	1.86927	1.15996	3.5668	1.12517	3.24579	1.00259	7.33038	0.039601	4.77438	0.0360369	4.34468	0.0537654	4.72695	0.0521524	4.58514	0.0505878	4.44759	0.0490702	0.248116	2.69428	0.240672	2.61345	0.233452	0.0488257	0.261467	0.228267	2.47874	0.221419	2.40437	0.214776	0.0449197	0.240549	0.411228	0.632218
2.43101	2.35808	2.14585	1.86689	1.81089	0.439345	1.79991	1.36799	3.71853	1.32695	3.38386	1.1938	7.48318	0.0424716	4.61619	0.0386492	4.20073	0.0441871	4.02962	0.0428615	3.90873	0.0415756	3.79147	0.0403284	0.209288	2.60681	0.203009	2.5286	0.196919	0.0497821	0.220549	0.192545	2.39826	0.186769	2.32632	0.181166	0.0457995	0.202905	0.439345	0.68141
2.19714	2.13122	1.93941	1.68729	1.63667	0.466062	1.84654	1.57785	3.79843	1.53051	3.45657	1.40137	7.45305	0.0447766	4.33919	0.0407467	3.94866	0.0365536	3.36603	0.035457	3.26504	0.0343933	3.16709	0.0333615	0.171689	2.4294	0.166539	2.35652	0.161543	0.0519846	0.180928	0.157954	2.23505	0.153216	2.16799	0.148619	0.0478259	0.166453	0.466062	0.729588
2.11666	2.05316	1.86837	1.62548	1.57672	0.491521	2.00115	1.7837	3.8119	1.73019	3.46883	1.6241	7.25301	0.0459817	4.02077	0.0418434	3.6589	0.0316748	2.81626	0.0307245	2.73177	0.0298028	2.64982	0.0289087	0.137405	2.21485	0.133282	2.14841	0.129284	0.0547338	0.144798	0.126412	2.03766	0.12262	1.97653	0.118941	0.0503551	0.133214	0.491521	0.775961
2.16214	2.09727	1.90852	1.66041	1.6106	0.515715	2.25657	1.97958	3.77143	1.92019	3.432	1.86054	6.92363	0.0454253	3.75602	0.041337	3.41798	0.0301674	2.4525	0.0292624	2.37893	0.0283845	2.30756	0.027533	0.109484	2.00596	0.1062	1.94578	0.103014	0.0575932	0.115375	0.100726	1.84548	0.0977038	1.79012	0.0947727	0.0529857	0.106145	0.515715	0.819804
2.26614	2.19815	2.00032	1.74028	1.68807	0.538405	2.56067	2.15979	3.69614	2.09499	3.36349	2.10918	6.52509	0.0426583	3.56227	0.038819	3.24166	0.0329678	2.2641	0.0319788	2.19618	0.0310194	2.13029	0.0300888	0.0930446	1.8306	0.0902532	1.77568	0.0875456	0.0604662	0.0980511	0.085601	1.68415	0.083033	1.63363	0.080542	0.0556289	0.090207	0.538405	0.859907
2.34113	2.2709	2.06651	1.79787	1.74393	0.560017	2.81794	2.31915	3.61043	2.24957	3.28549	2.36833	6.12598	0.0378422	3.36725	0.0344364	3.0642	0.0411532	2.19742	0.0399186	2.13149	0.038721	2.06755	0.0375594	0.093188	1.7116	0.0903924	1.66025	0.0876806	0.0628108	0.0982023	0.085733	1.57467	0.083161	1.52743	0.0806662	0.0577859	0.0903461	0.560017	0.8955
2.35763	2.2869	2.08108	1.81054	1.75622	0.580897	2.93255	2.45311	3.54199	2.37952	3.22321	2.63625	5.79158	0.0320048	3.1407	0.0291244	2.85804	0.0553266	2.23886	0.0536668	2.1717	0.0520568	2.10655	0.0504951	0.11234	1.68062	0.108969	1.6302	0.1057	0.0636904	0.118384	0.103353	1.54617	0.100252	1.49979	0.0972444	0.0585951	0.108914	0.580897	0.926186
2.32401	2.25429	2.0514	1.78472	1.73118	0.600591	2.85122	2.55818	3.52061	2.48143	3.20376	2.911	5.57505	0.026396	2.91255	0.0240203	2.65042	0.0753926	2.37718	0.0731308	2.30586	0.0709369	2.23669	0.0688088	0.148119	1.7433	0.143676	1.691	0.139365	0.0619894	0.156089	0.13627	1.60384	0.132182	1.55572	0.128216	0.0570302	0.143602	0.600591	0.950956
2.25948	2.1917	1.99445	1.73517	1.68311	0.618809	2.59558	2.63206	3.57643	2.5531	3.25455	3.19029	5.49924	0.0219386	2.72561	0.0199642	2.48031	0.100619	2.57894	0.0976008	2.50157	0.0946728	2.42652	0.0918326	0.195734	1.85935	0.189862	1.80357	0.184167	0.0574609	0.206267	0.180076	1.7106	0.174673	1.65928	0.169433	0.052864	0.189765	0.618809	0.968805
2.17694	2.11164	1.92159	1.67178	1.62163	0.635315	2.21955	2.67336	3.73591	2.59315	3.39968	3.4715	5.55463	0.0191008	2.6231	0.0173818	2.38703	0.12947	2.82388	0.125586	2.73916	0.121818	2.65699	0.118163	0.251386	1.99999	0.243844	1.93999	0.236529	0.0510394	0.264912	0.231275	1.83999	0.224336	1.78479	0.217606	0.0469562	0.243719	0.635315	0.979836
2.04953	1.98804	1.80912	1.57393	1.52671	0.649079	1.7653	2.68077	4.01399	2.60035	3.65273	3.75138	5.74806	0.0181857	2.61138	0.016549	2.37635	0.159782	3.06631	0.154988	2.97432	0.150339	2.88509	0.145828	0.312613	2.11351	0.303234	2.0501	0.294137	0.0438754	0.329434	0.287604	1.94442	0.278975	1.88609	0.270606	0.0403653	0.303079	0.649079	0.984307
1.87072	1.81459	1.65128	1.43661	1.39352	0.659806	1.34244	2.65291	4.41454	2.57333	4.01723	4.02527	6.06573	0.0203108	2.59264	0.0184828	2.3593	0.189251	3.24339	0.183574	3.14609	0.178066	3.05171	0.172724	0.376579	2.17874	0.365281	2.11338	0.354323	0.0370477	0.396842	0.346452	2.00444	0.336059	1.94431	0.325977	0.0340839	0.365094	0.659806	0.981844
1.68497	1.63442	1.48732	1.29397	1.25515	0.6682	1.03836	2.59116	4.91952	2.51343	4.47677	4.28713	6.46819	0.0268807	2.51079	0.0244614	2.28482	0.215948	3.31331	0.209469	3.21391	0.203185	3.1175	0.19709	0.439835	2.2043	0.42664	2.13817	0.413841	0.0311282	0.463502	0.404648	2.02795	0.392509	1.96711	0.380733	0.028638	0.426421	0.6682	0.972589
1.52265	1.47697	1.34404	1.16932	1.13424	0.674171	0.880775	2.5016	5.48753	2.42655	4.99366	4.53176	6.93215	0.0390755	2.4219	0.0355587	2.20393	0.237728	3.25859	0.230596	3.16084	0.223678	3.06601	0.216968	0.498688	2.19654	0.483727	2.13064	0.469215	0.0261601	0.525521	0.458793	2.02081	0.445029	1.96019	0.431678	0.0240673	0.48348	0.674171	0.957052
1.39113	1.34939	1.22795	1.06832	1.03627	0.677487	0.849596	2.39245	6.08564	2.32067	5.53793	4.75435	7.42376	0.0570099	2.37168	0.051879	2.15822	0.252372	3.07731	0.244801	2.98499	0.237457	2.89544	0.230333	0.549065	2.16976	0.532593	2.10467	0.516615	0.0219419	0.578609	0.50514	1.99618	0.489985	1.93629	0.475286	0.0201866	0.53232	0.677487	0.935168
1.32921	1.28934	1.1733	1.02077	0.990145	0.67869	0.895082	2.27296	6.68727	2.20477	6.08541	4.95089	7.87464	0.0800613	2.33751	0.0728558	2.12714	0.258019	2.80992	0.250279	2.72562	0.24277	2.64386	0.235487	0.587321	2.13952	0.569701	2.07534	0.55261	0.0180023	0.618923	0.540335	1.96836	0.524125	1.90931	0.508401	0.0165621	0.56941	0.67869	0.906883
1.36924	1.32817	1.20863	1.05151	1.01996	0.677509	0.97367	2.15117	7.27743	2.08664	6.62246	5.11656	8.22672	0.107528	2.27193	0.0978505	2.06746	0.253464	2.49654	0.24586	2.42165	0.238485	2.349	0.23133	0.610687	2.0962	0.592366	2.03331	0.574595	0.0143943	0.643547	0.561832	1.9285	0.544977	1.87065	0.528628	0.0132428	0.592063	0.677509	0.873041
1.48742	1.4428	1.31295	1.14227	1.108	0.673116	1.01852	2.03193	7.84357	1.97097	7.13764	5.24501	8.44503	0.138969	2.14622	0.126462	1.95306	0.238583	2.15066	0.231426	2.08614	0.224483	2.02356	0.217748	0.617264	2.03832	0.598746	1.97717	0.580784	0.0114701	0.650478	0.567883	1.87525	0.550847	1.81899	0.534321	0.0105525	0.59844	0.673116	0.834408
1.605	1.55685	1.41674	1.23256	1.19558	0.665647	0.975823	1.9214	8.3693	1.86376	7.61606	5.33102	8.52095	0.174118	1.96018	0.158447	1.78376	0.214428	1.81122	0.207996	1.75689	0.201756	1.70418	0.195703	0.60697	1.99721	0.588761	1.93729	0.571098	0.00987779	0.63963	0.558412	1.83743	0.54166	1.78231	0.52541	0.00908757	0.588459	0.665647	0.791048
1.6697	1.6196	1.47384	1.28224	1.24377	0.655047	0.849526	1.82991	8.83662	1.77501	8.04132	5.37	8.47502	0.212858	1.77425	0.1937	1.61456	0.183367	1.54941	0.177866	1.50293	0.17253	1.45784	0.167354	0.581985	1.99189	0.564526	1.93214	0.54759	0.0100467	0.613301	0.535427	1.83254	0.519364	1.77756	0.503783	0.009243	0.564237	0.655047	0.743456
1.67278	1.6226	1.47656	1.28461	1.24607	0.640275	0.69752	1.77433	9.2339	1.7211	8.40285	5.35817	8.34955	0.254686	1.65019	0.231764	1.50167	0.149351	1.39805	0.14487	1.35611	0.140524	1.31542	0.136308	0.545944	1.99231	0.529566	1.93254	0.513679	0.012078	0.57532	0.502268	1.83292	0.4872	1.77794	0.472584	0.0111118	0.529295	0.640275	0.692694
1.62399	1.57527	1.4335	1.24714	1.20973	0.621339	0.564	1.77986	9.5626	1.72646	8.70197	5.29665	8.20123	0.298585	1.56967	0.271713	1.4284	0.117634	1.33766	0.114105	1.29753	0.110681	1.2586	0.107361	0.504203	1.92342	0.489077	1.86572	0.474405	0.0154748	0.531334	0.463867	1.76954	0.449951	1.71646	0.436453	0.0142368	0.488827	0.621339	0.639307
1.5335	1.48749	1.35362	1.17765	1.14232	0.598728	0.450129	1.87292	9.84103	1.81674	8.95534	5.19136	8.09023	0.343096	1.46173	0.312217	1.33017	0.0927044	1.34176	0.0899233	1.30151	0.0872256	1.26246	0.0846088	0.46202	1.73318	0.44816	1.68118	0.434715	0.019485	0.48688	0.425059	1.59453	0.412307	1.54669	0.399938	0.0179262	0.44793	0.598728	0.58385
1.41408	1.37166	1.24821	1.08595	1.05337	0.571881	0.338852	2.07553	10.0938	2.01326	9.18532	5.05067	8.0592	0.38577	1.31379	0.35105	1.19555	0.0774823	1.38576	0.0751578	1.34419	0.0729031	1.30386	0.070716	0.423829	1.43408	0.411115	1.39105	0.398781	0.0226322	0.446635	0.389923	1.31935	0.378225	1.27977	0.366879	0.0208216	0.410904	0.571881	0.527811
1.27889	1.24052	1.12887	0.982121	0.952657	0.540952	0.227987	2.40023	10.3424	2.32823	9.41155	4.88482	8.112	0.4233	1.15173	0.385203	1.04807	0.0716986	1.46027	0.0695477	1.41646	0.0674612	1.37397	0.0654374	0.393569	1.07157	0.381762	1.03943	0.370309	0.0236816	0.414746	0.362084	0.985848	0.351221	0.956273	0.340684	0.0217871	0.381567	0.540952	0.472481
1.15183	1.11728	1.01672	0.884549	0.858012	0.507228	0.135995	2.84517	10.5963	2.75981	9.64264	4.70537	8.19419	0.451681	1.02205	0.41103	0.930063	0.0717007	1.55121	0.0695497	1.50468	0.0674632	1.45954	0.0654393	0.373376	0.713973	0.362175	0.692554	0.35131	0.0226149	0.393467	0.343506	0.656855	0.333201	0.63715	0.323205	0.0208057	0.36199	0.507228	0.41834
1.06607	1.03409	0.941023	0.81869	0.79413	0.47141	0.0943631	3.387	10.8489	3.28539	9.87254	4.52365	8.21462	0.467811	0.934799	0.425708	0.850667	0.0736716	1.62359	0.0714614	1.57488	0.0693176	1.52763	0.067238	0.359048	0.421081	0.348277	0.408449	0.337828	0.0202883	0.378368	0.330324	0.387395	0.320415	0.375773	0.310802	0.0186652	0.348098	0.47141	0.366449
1.04078	1.00955	0.918694	0.799263	0.775286	0.434456	0.150882	3.98133	11.0739	3.86189	10.0773	4.34643	8.09592	0.468881	0.876142	0.426682	0.797289	0.0757291	1.67325	0.0734572	1.62305	0.0712535	1.57436	0.0691159	0.342353	0.228129	0.332082	0.221285	0.32212	0.0180396	0.360774	0.314965	0.209879	0.305516	0.203582	0.29635	0.0165964	0.331912	0.434456	0.318526
1.08749	1.05487	0.959927	0.835137	0.810083	0.398203	0.311384	4.58308	11.2172	4.44559	10.2076	4.17152	7.79426	0.453203	0.848683	0.412414	0.772301	0.0768763	1.70812	0.0745701	1.65688	0.072333	1.60717	0.070163	0.318615	0.149091	0.309057	0.144618	0.299785	0.0165752	0.335759	0.293126	0.137164	0.284332	0.133049	0.275802	0.0152492	0.308899	0.398203	0.275328
1.21002	1.17372	1.06809	0.929234	0.901357	0.363507	0.538791	5.14753	11.1795	4.9931	10.1733	3.99202	7.34067	0.420817	0.873249	0.382944	0.794657	0.0765138	1.73868	0.0742183	1.68652	0.0719918	1.63593	0.069832	0.28647	0.167668	0.277876	0.162638	0.26954	0.0160389	0.301885	0.263553	0.154255	0.255646	0.149627	0.247977	0.0147557	0.277734	0.363507	0.237203
1.39962	1.35763	1.23545	1.07484	1.04259	0.330679	0.802355	5.63517	10.8799	5.46612	9.90069	3.80934	6.80046	0.373594	0.941302	0.33997	0.856584	0.0746469	1.78086	0.0724075	1.72744	0.0702353	1.67561	0.0681282	0.247826	0.261665	0.240391	0.253815	0.233179	0.0162492	0.261161	0.228	0.240732	0.22116	0.23351	0.214525	0.0149493	0.240268	0.330679	0.204944
1.63473	1.58569	1.44298	1.25539	1.21773	0.300867	1.0673	6.01713	10.2762	5.83662	9.35134	3.62916	6.24536	0.316304	1.04628	0.287836	0.952114	0.071843	1.8556	0.0696877	1.79993	0.0675971	1.74593	0.0655692	0.206741	0.407292	0.200539	0.395073	0.194522	0.0171323	0.217865	0.190201	0.374708	0.184495	0.363467	0.178961	0.0157617	0.200436	0.300867	0.178941
1.86404	1.80812	1.64539	1.43149	1.38854	0.274515	1.30762	6.26972	9.37318	6.08162	8.52959	3.45201	5.73889	0.256107	1.19089	0.233057	1.08371	0.0687528	1.96119	0.0666902	1.90235	0.0646895	1.84528	0.0627488	0.167828	0.587742	0.162793	0.57011	0.15791	0.0182376	0.176859	0.154402	0.540722	0.14977	0.524501	0.145277	0.0167786	0.16271	0.274515	0.158671
2.03637	1.97528	1.7975	1.56383	1.51691	0.251121	1.49867	6.37396	8.20593	6.18274	7.4674	3.27644	5.31846	0.200141	1.37621	0.182128	1.25235	0.0663039	2.06939	0.0643147	2.00731	0.0623853	1.94709	0.0605137	0.135008	0.786279	0.130958	0.762691	0.127029	0.0191385	0.142272	0.124207	0.723377	0.120481	0.701676	0.116867	0.0176074	0.130891	0.251121	0.143757
2.13514	2.07108	1.88469	1.63968	1.59049	0.230796	1.61068	6.31786	6.84416	6.12833	6.22819	3.09679	4.9792	0.153782	1.60515	0.139942	1.46069	0.0656081	2.15568	0.0636398	2.09101	0.0617306	2.02828	0.0598787	0.110208	0.998732	0.106901	0.96877	0.103694	0.0193266	0.116138	0.101391	0.918833	0.0983493	0.891268	0.0953988	0.0177805	0.106847	0.230796	0.133889
2.16822	2.10317	1.91389	1.66508	1.61513	0.21336	1.63483	6.09887	5.39424	5.91591	4.90876	2.90571	4.69259	0.12022	1.86142	0.109401	1.6939	0.0676252	2.20717	0.0655964	2.14096	0.0636286	2.07673	0.0617197	0.0936454	1.23047	0.0908361	1.19355	0.088111	0.0182406	0.0986843	0.0861538	1.13203	0.0835692	1.09807	0.0810621	0.0167814	0.0907896	0.21336	0.127772
2.16137	2.09653	1.90784	1.65982	1.61003	0.197622	1.62391	5.72482	3.97791	5.55307	3.6199	2.69411	4.42849	0.0990838	2.08928	0.0901663	1.90125	0.0724536	2.23229	0.07028	2.16532	0.0681716	2.10036	0.0661264	0.0845192	1.4882	0.0819836	1.44356	0.0795241	0.0158675	0.089067	0.0777577	1.36915	0.0754249	1.32807	0.0731622	0.0145981	0.0819417	0.197622	0.124092
2.13805	2.07391	1.88726	1.64191	1.59266	0.183069	1.66187	5.21388	2.71352	5.05746	2.4693	2.45514	4.12751	0.0888461	2.21405	0.0808499	2.01479	0.0789953	2.25605	0.0766254	2.18837	0.0743266	2.12271	0.0720968	0.0812092	1.77859	0.0787729	1.72523	0.0764097	0.01261	0.0855789	0.0747124	1.6363	0.0724711	1.58722	0.0702969	0.0116012	0.0787326	0.183069	0.122641
2.12323	2.05953	1.87418	1.63053	1.58162	0.169976	1.7572	4.59549	1.70539	4.45762	1.55191	2.185	3.73979	0.0885354	2.18931	0.0805672	1.99227	0.0863577	2.26915	0.083767	2.20108	0.081254	2.13505	0.0788164	0.0820337	2.09718	0.0795727	2.03427	0.0771855	0.00879496	0.0864478	0.075471	1.92941	0.0732069	1.87152	0.0710107	0.00809137	0.079532	0.169976	0.123234
2.12098	2.05735	1.87219	1.6288	1.57994	0.157958	1.81441	3.90985	1.02287	3.79255	0.930809	1.88528	3.24584	0.0964914	2.02644	0.0878072	1.84406	0.0941744	2.23514	0.0913492	2.16809	0.0886087	2.10305	0.0859504	0.0850743	2.41205	0.0825221	2.33969	0.0800464	0.00515471	0.089652	0.0782684	2.21908	0.0759203	2.15251	0.0736427	0.00474233	0.0824798	0.157958	0.12511
2.0996	2.03662	1.85332	1.61239	1.56402	0.147179	1.75397	3.20276	0.659304	3.10668	0.599967	1.56893	2.68152	0.10923	1.79878	0.0993992	1.63689	0.101943	2.11488	0.0988848	2.05144	0.0959182	1.98989	0.0930407	0.0892596	2.65767	0.0865818	2.57794	0.0839843	0.00250439	0.0940624	0.0821188	2.44506	0.0796552	2.37171	0.0772656	0.00230404	0.0865374	0.147179	0.127875
2.01822	1.95767	1.78148	1.54989	1.50339	0.138489	1.52731	2.51661	0.516342	2.44111	0.469871	1.25441	2.10754	0.123121	1.60771	0.11204	1.46302	0.109122	1.89601	0.105848	1.83913	0.102672	1.78395	0.0995923	0.0938156	2.77781	0.0910011	2.69448	0.0882711	0.00183764	0.0988636	0.0863103	2.55558	0.083721	2.47892	0.0812094	0.00169063	0.0909545	0.138489	0.131597
1.83676	1.78165	1.6213	1.41053	1.36822	0.131674	1.15434	1.88691	0.4927	1.83031	0.448357	0.961487	1.59199	0.136342	1.49361	0.124071	1.35918	0.115095	1.58757	0.111642	1.53994	0.108293	1.49374	0.105044	0.0980807	2.75166	0.0951383	2.66911	0.0922841	0.0036243	0.103358	0.0902342	2.53153	0.0875272	2.45558	0.0849014	0.00333436	0.0950896	0.131674	0.136071
1.54621	1.49982	1.36484	1.18741	1.15179	0.125999	0.750025	1.35052	0.512208	1.31	0.466109	0.708535	1.19552	0.148119	1.41402	0.134789	1.28676	0.119958	1.22579	0.116359	1.18902	0.112868	1.15335	0.109482	0.101271	2.58484	0.0982331	2.50729	0.0952861	0.00750083	0.10672	0.0931696	2.37805	0.0903745	2.30671	0.0876632	0.00690077	0.0981828	0.125999	0.140976
1.17982	1.14443	1.04143	0.906043	0.878862	0.121451	0.427741	0.936664	0.536914	0.908564	0.488591	0.509325	0.955512	0.157933	1.31815	0.143719	1.19951	0.12394	0.861809	0.120222	0.835955	0.116615	0.810876	0.113116	0.103089	2.31163	0.0999966	2.24228	0.0969967	0.0130387	0.108636	0.0948421	2.1267	0.0919969	2.0629	0.089237	0.0119956	0.0999454	0.121451	0.146351
0.787285	0.763667	0.694937	0.604595	0.586457	0.117619	0.221685	0.653553	0.563236	0.633946	0.512545	0.368937	0.863211	0.165097	1.18221	0.150238	1.07581	0.127294	0.532548	0.123475	0.516571	0.119771	0.501074	0.116178	0.103114	1.97144	0.100021	1.91229	0.09702	0.019925	0.108662	0.0948649	1.81372	0.092019	1.75931	0.0892584	0.018331	0.0999694	0.117619	0.152189
0.430711	0.41779	0.380189	0.330764	0.320841	0.113791	0.091253	0.480374	0.589524	0.465962	0.536467	0.280727	0.861069	0.168988	1.00235	0.153779	0.912139	0.129829	0.279296	0.125934	0.270917	0.122156	0.26279	0.118492	0.101142	1.58868	0.0981076	1.54102	0.0951644	0.0276873	0.106584	0.0930505	1.46158	0.090259	1.41774	0.0875512	0.0254723	0.0980574	0.113791	0.15812
0.174304	0.169075	0.153858	0.133856	0.129841	0.110135	0.0228157	0.38274	0.613684	0.371257	0.558452	0.229471	0.897734	0.168588	0.773425	0.153415	0.703817	0.131164	0.12257	0.127229	0.118893	0.123412	0.115326	0.11971	0.0974518	1.18809	0.0945282	1.15245	0.0916924	0.0353865	0.102695	0.0896557	1.09304	0.086966	1.06025	0.084357	0.0325556	0.0944798	0.110135	0.163451
0.0464731	0.0450789	0.0410218	0.035689	0.0346183	0.106618	0.00796181	0.33214	0.633162	0.322176	0.576178	0.203092	0.930418	0.163009	0.525798	0.148339	0.478476	0.131184	0.0434965	0.127249	0.0421916	0.123431	0.0409258	0.119728	0.0925056	0.796372	0.0897304	0.772481	0.0870385	0.0421708	0.0974831	0.0851052	0.732662	0.082552	0.710682	0.0800754	0.0387972	0.0896845	0.106618	0.167304
0.00430848	0.00417922	0.00380309	0.00330869	0.00320943	0.102569	0.00518596	0.302448	0.645961	0.293374	0.587825	0.190694	0.946112	0.151843	0.312445	0.138177	0.284325	0.129836	0.0213036	0.125941	0.0206645	0.122163	0.0200445	0.118498	0.0863818	0.447508	0.0837903	0.434082	0.0812766	0.0474817	0.0910298	0.0794712	0.411707	0.0770871	0.399356	0.0747745	0.0436832	0.0837474	0.102569	0.16937
0.00218767	0.00212204	0.00193106	0.00168002	0.00162962	0.0980013	0.00218767	0.284268	0.651021	0.27574	0.592429	0.183282	0.943302	0.134594	0.174001	0.12248	0.158341	0.126559	0.0178163	0.122762	0.0172818	0.119079	0.0167634	0.115507	0.0790222	0.191895	0.0766515	0.186138	0.074352	0.0508109	0.0832742	0.0727004	0.176543	0.0705194	0.171247	0.0684038	0.046746	0.0766123	0.0980013	0.169561
0.0263099	0.0255206	0.0232238	0.0202047	0.0195985	0.0931943	0.00533253	0.274394	0.647414	0.266162	0.589147	0.179007	0.92239	0.111585	0.109679	0.101542	0.0998081	0.120391	0.0113697	0.116779	0.0110286	0.113276	0.0106977	0.109877	0.0708608	0.0583734	0.068735	0.0566222	0.0666729	0.0518906	0.0746737	0.0651919	0.0537035	0.0632362	0.0520924	0.0613391	0.0477394	0.0686998	0.0931943	0.167476
0.061663	0.0598131	0.0544299	0.047354	0.0459334	0.08802	0.0188582	0.27007	0.634479	0.261968	0.577376	0.17789	0.885259	0.084786	0.0944943	0.0771553	0.0859898	0.111384	0.00466474	0.108042	0.0045248	0.104801	0.00438906	0.101657	0.0632075	0.0248008	0.0613113	0.0240568	0.0594719	0.0508975	0.0666086	0.0581509	0.0228167	0.0564064	0.0221322	0.0547142	0.0468257	0.0612799	0.08802	0.162807
0.10002	0.0970195	0.0882877	0.0768103	0.074506	0.0822169	0.0362964	0.268549	0.612054	0.260493	0.556969	0.179828	0.835503	0.0575125	0.0954449	0.0523364	0.0868549	0.100016	0.00218767	0.0970154	0.00212204	0.094105	0.00205838	0.0912818	0.0569384	0.0276448	0.0552302	0.0268155	0.0535733	0.0481391	0.0600021	0.0523833	0.0254332	0.0508118	0.0246702	0.0492874	0.044288	0.0552019	0.0822169	0.155715
0.137274	0.133156	0.121172	0.10542	0.102257	0.0755327	0.0544352	0.268751	0.580489	0.260689	0.528245	0.184722	0.777845	0.0335131	0.100469	0.0304969	0.0914269	0.0870531	0.00717027	0.0844415	0.00695516	0.0819083	0.00674651	0.079451	0.0521169	0.0323544	0.0505534	0.0313838	0.0490368	0.0439304	0.0549212	0.0479475	0.029766	0.0465091	0.0288731	0.0451138	0.0404159	0.0505275	0.0755327	0.146471
0.168453	0.1634	0.148694	0.129363	0.125483	0.0678494	0.0719248	0.269955	0.541093	0.261857	0.492395	0.1921	0.716778	0.0159841	0.101716	0.0145455	0.0925616	0.0733983	0.0227598	0.0711964	0.022077	0.0690605	0.0214147	0.0669887	0.0482346	0.0311458	0.0467876	0.0302114	0.0453839	0.0385451	0.05083	0.0443758	0.0286541	0.0430446	0.0277945	0.0417532	0.0354614	0.0467636	0.0678494	0.135236
0.192404	0.186632	0.169835	0.147756	0.143324	0.0590604	0.0881441	0.271636	0.496811	0.263487	0.452098	0.200859	0.655466	0.00562909	0.0955987	0.00512247	0.0869948	0.0602248	0.049327	0.058418	0.0478472	0.0566655	0.0464118	0.0549655	0.0446023	0.0248998	0.0432642	0.0241528	0.0419663	0.0327434	0.0470023	0.0410341	0.0229078	0.0398031	0.0222206	0.038609	0.030124	0.0432421	0.0590604	0.122323
0.208157	0.201912	0.18374	0.159854	0.155058	0.0490886	0.103123	0.273492	0.451171	0.265287	0.410566	0.209255	0.596258	0.00167225	0.0816738	0.00152175	0.0743231	0.0494602	0.0849896	0.0479764	0.0824399	0.0465371	0.0799667	0.045141	0.0409481	0.0158728	0.0397197	0.0153966	0.0385281	0.0278515	0.0431514	0.0376723	0.014603	0.0365421	0.0141649	0.0354458	0.0256233	0.0396993	0.0490886	0.108192
0.213557	0.20715	0.188507	0.164001	0.159081	0.0383364	0.12135	0.275355	0.407481	0.267095	0.370808	0.215259	0.541479	0.00198437	0.0619368	0.00180577	0.0563625	0.0425264	0.125729	0.0412506	0.121957	0.040013	0.118299	0.0388127	0.0372819	0.00704896	0.0361634	0.00683749	0.0350785	0.0246536	0.039288	0.0342993	0.00648504	0.0332704	0.00629049	0.0322723	0.0226813	0.0361449	0.0383364	0.0934592
0.20924	0.202962	0.184696	0.160685	0.155865	0.0275591	0.145113	0.277274	0.368558	0.268956	0.335388	0.218091	0.49299	0.00461892	0.0382698	0.00420322	0.0348255	0.0390757	0.1685	0.0379034	0.163445	0.0367663	0.158542	0.0356633	0.03327	0.00218767	0.0322719	0.00212204	0.0313037	0.0236689	0.0350602	0.0306084	0.00201266	0.0296901	0.00195228	0.0287994	0.0217754	0.0322553	0.0275591	0.0785926
0.197524	0.191598	0.174355	0.151689	0.147138	0.0175662	0.16963	0.279038	0.336515	0.270667	0.306229	0.217762	0.452299	0.00870581	0.0171308	0.00792228	0.015589	0.03779	0.209198	0.0366563	0.202922	0.0355567	0.196834	0.03449	0.0286026	0.00490567	0.0277445	0.0047585	0.0269122	0.0251772	0.0301416	0.0263144	0.00451322	0.0255249	0.00437782	0.0247592	0.023163	0.0277303	0.0175662	0.0638995
0.18338	0.177879	0.16187	0.140827	0.136602	0.00922181	0.179768	0.280276	0.313155	0.271868	0.284971	0.214492	0.420372	0.0134637	0.00431324	0.012252	0.00392505	0.0380437	0.243173	0.0369023	0.235877	0.0357953	0.228801	0.0347214	0.0229397	0.0176072	0.0222515	0.017079	0.021584	0.0290743	0.0241741	0.0211046	0.0161987	0.0204714	0.0157127	0.0198573	0.0267484	0.0222402	0.00922181	0.0500146
0.17266	0.16748	0.152407	0.132594	0.128616	0.00363365	0.171901	0.280597	0.300128	0.272179	0.273116	0.208706	0.3967	0.0178301	0.00199078	0.0162253	0.00181161	0.0400501	0.264296	0.0388486	0.256367	0.0376831	0.248676	0.0365526	0.0162589	0.0427841	0.0157711	0.0415006	0.015298	0.0350526	0.0171337	0.0149582	0.0393614	0.0145094	0.0381805	0.0140742	0.0322484	0.015763	0.00363365	0.0377552
0.169482	0.164397	0.149602	0.130153	0.126249	0.00183764	0.15248	0.279464	0.297731	0.27108	0.270935	0.200963	0.380569	0.0209764	0.0100277	0.0190885	0.00912525	0.0439828	0.269742	0.0426633	0.26165	0.0413834	0.2538	0.0401419	0.00955162	0.0784254	0.00926507	0.0760726	0.00898712	0.0424095	0.0100656	0.00878749	0.0721514	0.00852386	0.0699868	0.00826815	0.0390167	0.00926033	0.00183764	0.0276741
0.176792	0.171488	0.156054	0.135767	0.131694	0.00452872	0.132059	0.276402	0.304637	0.26811	0.27722	0.191956	0.371543	0.0227842	0.0256803	0.0207336	0.0233691	0.0506533	0.262164	0.0491337	0.254299	0.0476597	0.24667	0.0462299	0.0044063	0.118869	0.00427411	0.115303	0.00414588	0.0506108	0.00464339	0.00405379	0.109359	0.00393218	0.106079	0.00381421	0.0465619	0.00427192	0.00452872	0.0200176
0.19449	0.188656	0.171677	0.149359	0.144878	0.0122124	0.130595	0.271116	0.318169	0.262983	0.289533	0.182514	0.369893	0.0238159	0.0495352	0.0216725	0.0450771	0.0600211	0.249247	0.0582205	0.241769	0.0564739	0.234516	0.0547797	0.00183764	0.156146	0.00178251	0.151461	0.00172904	0.059031	0.00193652	0.00169063	0.143654	0.00163991	0.139344	0.00159071	0.0543085	0.0017816	0.0122124	0.015327

## Sheet: AGONISTI TB
LIN 100 AGONISTI TB 1 basket	LIN 100 AGONISTI 2 TB basket	LIN 100 AGONISTI 3 TB basket	LIN 100 AGONISTI TB 4 basket	LIN 100 AGONISTI TB 5 basket	LIN 100 AGONISTI TB 6 basket	LIN 100 AGONISTI TB 7 basket	LIN 100 AGONISTI TB 8 basket	LIN 100 AGONISTI TB 9 basket	LIN 100 AGONISTI TB 10 basket	LIN 100 AGONISTI TB 1 tennis	LIN 100 AGONISTI TB 2 tennis	LIN 100 AGONISTI TB 3 tennis	LIN 100 AGONISTI TB 4 tennis	LIN 100 AGONISTI TB 5 tennis	LIN 100 AGONISTI TB 6 tennis	LIN 100 AGONISTI TB 7 tennis	LIN 100 AGONISTI TB 8 tennis	LIN 100 AGONISTI TB 9 tennis	LIN 100 AGONISTI TB 10 tennis	LIN 100 AGONISTI TB 1 running	LIN 100 AGONISTI TB 2 running	LIN 100 AGONISTI TB 3 running	LIN 100 AGONISTI TB 4 running	LIN 100 AGONISTI TB 5 running	LIN 100 AGONISTI TB 6 running	LIN 100 AGONISTI TB 7 running	LIN 100 AGONISTI TB 8 running	LIN 100 AGONISTI TB 9 running	LIN 100 AGONISTI TB 10 running	LIN 100 AGONISTI TB 1 swimming	LIN 100 AGONISTI TB 2 swimming	LIN 100 AGONISTI 3 TB swimming	LIN 100 AGONISTI TB 4 swimming	LIN 100 AGONISTI TB 5 swimming	LIN 100 AGONISTI TB 6 swimming	LIN 100 AGONISTI TB 7 swimming	LIN 100 AGONISTI TB 8 swimming	LIN 100 AGONISTI TB 9 swimming	LIN 100 AGONISTI TB 10 swimming
0.094134	0.0490664	0.0386117	0.0400152	0.0681729	0.0650196	0.0897411	0.0467766	0.0368098	0.0381478	0.0701724	0.787455	0.0190286	0.0428282	0.0272003	0.223486	0.0799295	0.288268	0.530805	0.0418907	0.0788549	0.0428984	0.0406957	0.0369661	0.124541	0.0660115	0.0413503	0.0387132	0.0715657	0.14975	0.454376	0.0788549	0.00811322	0.143592	0.348438	0.0794646	0.00372633	0.445288	0.0772779	0.00795095
0.0966066	0.049494	0.0402037	0.0405689	0.0745743	0.0586893	0.0920983	0.0471843	0.0383275	0.0386756	0.070325	0.828976	0.0113275	0.0419475	0.0284716	0.224991	0.0891429	0.301103	0.556125	0.0413399	0.090251	0.0450156	0.0408886	0.0391515	0.125072	0.0742722	0.0428221	0.0395266	0.0715941	0.145191	0.443923	0.090251	0.0162696	0.156349	0.394486	0.0728211	0.0100774	0.435045	0.0884459	0.0159442
0.0978205	0.052645	0.042371	0.0425316	0.0810483	0.052166	0.0932556	0.0501882	0.0403937	0.0405468	0.0697475	0.853265	0.00655005	0.0415351	0.0314293	0.21556	0.0973483	0.308166	0.570852	0.0423462	0.102094	0.0467737	0.0418023	0.042929	0.126826	0.0827182	0.0442805	0.0413193	0.0731926	0.142255	0.428345	0.102094	0.0244718	0.164175	0.4281	0.0670638	0.0214481	0.419778	0.100052	0.0239824
0.0978691	0.0572061	0.0449635	0.0456206	0.0868804	0.0460932	0.0933018	0.0545364	0.0428652	0.0434916	0.0683616	0.852213	0.00532333	0.042417	0.0364025	0.195459	0.102056	0.30692	0.569775	0.0440947	0.113896	0.0485669	0.0438217	0.0476823	0.129737	0.0911485	0.0461087	0.0441549	0.0759912	0.141073	0.410364	0.113896	0.032594	0.166307	0.447301	0.0646481	0.037387	0.402157	0.111618	0.0319421
0.096618	0.0621932	0.0479166	0.0496254	0.0914806	0.0407891	0.0921091	0.0592908	0.0456805	0.0473096	0.0657899	0.82327	0.00736974	0.0451676	0.0436667	0.167066	0.104151	0.296329	0.551106	0.0469009	0.125416	0.0506678	0.0468653	0.0528253	0.133241	0.0994867	0.048463	0.0477955	0.0793704	0.140915	0.392689	0.125416	0.0404624	0.162821	0.45016	0.0669937	0.0568279	0.384835	0.122908	0.0396532
0.0937467	0.0673165	0.0510204	0.0541308	0.0945734	0.0362112	0.0893718	0.0641751	0.0486395	0.0516047	0.0615608	0.770771	0.0117609	0.0491862	0.0530295	0.134126	0.104168	0.27741	0.517454	0.0504854	0.135451	0.0533397	0.0503895	0.0580653	0.136881	0.107014	0.0513485	0.0517868	0.083097	0.14166	0.375944	0.135451	0.0482151	0.155089	0.435727	0.0743342	0.078065	0.368425	0.132742	0.0472508
0.0890796	0.0728837	0.0537217	0.0586717	0.0955842	0.0318776	0.0849226	0.0694824	0.0512146	0.0559337	0.0554813	0.701946	0.0174918	0.0537109	0.0637429	0.101467	0.10186	0.252251	0.473328	0.0540841	0.142559	0.0567239	0.053722	0.0630004	0.140009	0.112813	0.0546488	0.0555548	0.0868102	0.14301	0.361379	0.142559	0.0557227	0.144498	0.404532	0.0857193	0.100013	0.354152	0.139708	0.0546083
0.082586	0.0785607	0.055633	0.0627508	0.0935091	0.0276299	0.078732	0.0748946	0.0530368	0.0598224	0.0481058	0.62667	0.0246546	0.0582664	0.0751763	0.0727161	0.0981167	0.224249	0.425341	0.0581185	0.145835	0.0607586	0.0563991	0.067314	0.14243	0.116261	0.0581774	0.0586911	0.0903414	0.145102	0.352345	0.145835	0.0621174	0.132269	0.359227	0.0983294	0.121839	0.345298	0.142918	0.0608751
0.0744143	0.0832016	0.056705	0.0660748	0.0882608	0.0234562	0.0709416	0.0793188	0.0540588	0.0629913	0.040487	0.556928	0.033094	0.0624507	0.0866336	0.0490944	0.0950227	0.197782	0.381434	0.063366	0.145116	0.0652364	0.0583388	0.070805	0.144473	0.117185	0.0617704	0.0610781	0.0937349	0.148505	0.350046	0.145116	0.0667464	0.119534	0.30374	0.109739	0.143303	0.343045	0.142214	0.0654114
0.0653048	0.0862032	0.0571575	0.0687167	0.0809548	0.0193984	0.0622572	0.0821804	0.0544902	0.0655099	0.0331118	0.502988	0.0419865	0.0663703	0.0971918	0.0306995	0.0933334	0.176324	0.348201	0.0695805	0.141448	0.0698049	0.0599456	0.0733394	0.14653	0.116171	0.0653195	0.0629434	0.0969315	0.153314	0.355282	0.141448	0.0695436	0.107608	0.242313	0.11776	0.164251	0.348176	0.138619	0.0681527
0.0562932	0.0883926	0.0569818	0.0710512	0.0728722	0.0157617	0.0536661	0.0842676	0.0543226	0.0677355	0.0259245	0.470688	0.0508124	0.0703817	0.105531	0.0174241	0.0913181	0.161627	0.329374	0.0755589	0.136033	0.0741457	0.0616091	0.074731	0.14964	0.113921	0.0687347	0.0644884	0.100118	0.160524	0.369263	0.136033	0.0700701	0.0973175	0.180612	0.121382	0.18369	0.361878	0.133312	0.0686687
0.0483642	0.0911411	0.056362	0.0735872	0.0649205	0.0124879	0.0461072	0.0868878	0.0537318	0.0701532	0.0191483	0.46463	0.058893	0.0739169	0.110047	0.00894497	0.0877996	0.155252	0.327814	0.0802257	0.129166	0.0778791	0.0635661	0.0750589	0.153803	0.110513	0.0718368	0.0658959	0.103305	0.169997	0.393059	0.129166	0.0678011	0.0886386	0.125544	0.120138	0.200311	0.385198	0.126583	0.0664451
0.0423962	0.0946323	0.0556485	0.0769077	0.0577956	0.00927667	0.0404177	0.0902161	0.0530515	0.0733187	0.0132195	0.489043	0.0650765	0.0756196	0.109707	0.00532333	0.0827237	0.158786	0.345986	0.0827192	0.120864	0.0806219	0.0656899	0.0745091	0.158014	0.105838	0.0743308	0.0671394	0.10614	0.180215	0.42683	0.120864	0.0630506	0.0834211	0.0821057	0.114663	0.213107	0.418293	0.118447	0.0617896
0.0389419	0.0980954	0.0547543	0.0813736	0.0516772	0.00666537	0.0371246	0.0935176	0.0521991	0.0775761	0.0087984	0.544082	0.068651	0.0747953	0.104469	0.00661312	0.0770089	0.172717	0.383774	0.0829227	0.11153	0.0820352	0.0679442	0.0733136	0.16128	0.100058	0.0759793	0.0682677	0.108253	0.189502	0.470299	0.11153	0.0561517	0.0842194	0.0519302	0.106658	0.221427	0.460893	0.109299	0.0550287
0.0388033	0.1007	0.0535066	0.0868543	0.0459524	0.00532333	0.0369925	0.0960006	0.0510096	0.0828011	0.0061488	0.619779	0.0695254	0.0719689	0.0949169	0.0120027	0.0721951	0.194165	0.434507	0.081505	0.10259	0.0821143	0.0704766	0.0715593	0.163177	0.0941227	0.0768256	0.0694063	0.109291	0.196549	0.523931	0.10259	0.0469162	0.0929203	0.0349538	0.0986636	0.225466	0.513453	0.100539	0.0459778
0.0431503	0.101687	0.0520913	0.0924073	0.0398663	0.00556104	0.0411366	0.0969419	0.0496604	0.088095	0.00532333	0.706033	0.0683322	0.0680339	0.0820197	0.0196212	0.0702417	0.220066	0.491644	0.0798594	0.0955677	0.0810258	0.0732832	0.0694786	0.163531	0.0890999	0.0769793	0.0706254	0.109104	0.200379	0.586294	0.0955677	0.0368217	0.110889	0.0284642	0.0929258	0.225937	0.574569	0.0936564	0.0360852
0.052948	0.101416	0.0501766	0.0973529	0.0334159	0.00768241	0.0504771	0.0966836	0.047835	0.0928098	0.00640956	0.79831	0.0664312	0.0638445	0.0671866	0.027766	0.0707888	0.249088	0.552579	0.078699	0.0914202	0.0790365	0.0761668	0.0672669	0.162356	0.0857115	0.0765566	0.0718549	0.107689	0.200567	0.653347	0.0914202	0.0276296	0.137623	0.0293071	0.090367	0.224584	0.64028	0.0895918	0.027077
0.0682864	0.100367	0.0473366	0.102013	0.0270494	0.011429	0.0650997	0.0956835	0.0451275	0.0972525	0.00861618	0.89173	0.064895	0.0598838	0.0519793	0.035691	0.0727951	0.279208	0.614388	0.0783397	0.0897624	0.0767779	0.0789501	0.0647119	0.159287	0.0838986	0.0759229	0.0729098	0.104787	0.196742	0.721143	0.0897624	0.0202251	0.16976	0.0339801	0.0902627	0.223409	0.70672	0.0879671	0.0198206
0.0893021	0.0987881	0.0437507	0.106638	0.0215312	0.0162905	0.0851347	0.094178	0.041709	0.101662	0.0107803	0.980704	0.0638624	0.0564296	0.0377147	0.041943	0.0751338	0.307936	0.673387	0.0784888	0.0897462	0.0751661	0.0815307	0.0618178	0.153264	0.0833829	0.075657	0.0737234	0.10003	0.187716	0.78809	0.0897462	0.0149824	0.203792	0.0419154	0.0915806	0.22356	0.772328	0.0879513	0.0146828
0.116156	0.0964203	0.039757	0.111124	0.017419	0.0218514	0.110735	0.0919207	0.0379017	0.105938	0.0129909	1.06178	0.0624427	0.0544329	0.0255078	0.0456562	0.0775389	0.334273	0.727001	0.078406	0.0903403	0.0751464	0.0837457	0.058662	0.144387	0.0837727	0.0763379	0.0742112	0.0936659	0.174121	0.85328	0.0903403	0.0119237	0.235894	0.0531086	0.0930523	0.224714	0.836215	0.0885335	0.0116853
0.148726	0.0930404	0.0357146	0.11481	0.0150861	0.0277246	0.141785	0.0886985	0.0340479	0.109452	0.0159054	1.13216	0.0599529	0.0551394	0.016177	0.046942	0.080054	0.3578	0.77316	0.0775568	0.0906722	0.0773826	0.0855563	0.0551135	0.133474	0.0846947	0.0783961	0.0743064	0.0861222	0.157595	0.915259	0.0906722	0.0101259	0.261428	0.0664005	0.0935429	0.224742	0.896954	0.0888588	0.00992335
0.186046	0.0883121	0.0319022	0.117267	0.0141208	0.0338155	0.177363	0.0841909	0.0304134	0.111795	0.0201009	1.18732	0.0563003	0.0593047	0.00976528	0.046072	0.0818688	0.377513	0.808815	0.0753858	0.0900351	0.0820202	0.0868156	0.05124	0.121282	0.085723	0.0818824	0.0739323	0.0779035	0.139607	0.971469	0.0900351	0.0082122	0.277596	0.0801756	0.0925562	0.221967	0.95204	0.0882344	0.00804795
0.226753	0.0822839	0.0281455	0.11836	0.0143381	0.0401452	0.216171	0.078444	0.026832	0.112837	0.0261805	1.21897	0.0523428	0.066392	0.00618932	0.0438887	0.0836035	0.391271	0.828699	0.0726826	0.0876214	0.0886946	0.0872371	0.0476061	0.108631	0.0862052	0.086464	0.0730747	0.0698904	0.121765	1.01901	0.0876214	0.00584257	0.284024	0.093639	0.0897027	0.215583	0.998632	0.0858689	0.00572572
0.269311	0.0755348	0.0244751	0.117814	0.0161805	0.0465647	0.256743	0.0720098	0.0233329	0.112316	0.0342302	1.22219	0.0490116	0.0753503	0.00532333	0.0408701	0.084378	0.397624	0.829821	0.0696148	0.0819176	0.0966548	0.0864739	0.044832	0.0962254	0.0848969	0.0915317	0.0716967	0.0630502	0.105837	1.05572	0.0819176	0.00405559	0.281971	0.106811	0.0849938	0.205693	1.0346	0.0802793	0.00397448
0.311327	0.0692379	0.0208306	0.115508	0.0197404	0.0524786	0.296798	0.0660068	0.0198586	0.110118	0.043905	1.19797	0.0470671	0.0850075	0.00685912	0.0377618	0.0837584	0.396647	0.813079	0.0665252	0.0714967	0.105062	0.0844309	0.0431029	0.0843159	0.0805838	0.0964961	0.0697928	0.0578346	0.0928703	1.08136	0.0714967	0.00446915	0.274739	0.119194	0.0794104	0.193448	1.05973	0.0700668	0.00437977
0.349326	0.0640578	0.017353	0.111706	0.0251098	0.0573491	0.333024	0.0610684	0.0165432	0.106493	0.0545219	1.15126	0.0468016	0.0949798	0.0101918	0.0355659	0.0822724	0.389402	0.781862	0.0639773	0.0568497	0.113266	0.0810444	0.042286	0.0740158	0.0733899	0.100905	0.0672792	0.054606	0.0843044	1.09401	0.0568497	0.00818773	0.266392	0.129694	0.0738714	0.180113	1.07213	0.0557128	0.00802398
0.379198	0.0596537	0.0144765	0.106731	0.0323473	0.0611721	0.361502	0.0568699	0.0138009	0.10175	0.0654189	1.0927	0.0479513	0.105723	0.0143997	0.0344911	0.0803623	0.378707	0.74317	0.0621178	0.0396973	0.1206	0.0762501	0.0421905	0.066593	0.0642529	0.104292	0.0640531	0.0535796	0.0812318	1.09293	0.0396973	0.0143819	0.2596	0.136599	0.068533	0.166857	1.07107	0.0389033	0.0140942
0.396672	0.0557721	0.0129338	0.101074	0.041394	0.0635444	0.37816	0.0531694	0.0123302	0.0963576	0.0760931	1.03559	0.0499705	0.117222	0.0189244	0.0343369	0.0784705	0.368309	0.705717	0.0608813	0.0230239	0.12644	0.0699446	0.0426384	0.0625483	0.0549672	0.106209	0.0599897	0.0544326	0.0830012	1.08004	0.0230239	0.0206216	0.255841	0.138849	0.0652352	0.155068	1.05844	0.0225635	0.0202092
0.398651	0.0523534	0.0132246	0.0954045	0.0513084	0.0637487	0.380047	0.0499103	0.0126074	0.0909523	0.0861915	0.991707	0.0526599	0.128677	0.023533	0.0351937	0.0757552	0.361584	0.677287	0.0597682	0.0102264	0.13011	0.0620536	0.0437141	0.0614584	0.0475854	0.106184	0.0550661	0.0565221	0.0873811	1.05764	0.0102264	0.0246422	0.254774	0.13744	0.0672421	0.146288	1.03648	0.0100219	0.0241494
0.383757	0.0491642	0.0158243	0.0905645	0.0615606	0.0616674	0.365849	0.0468698	0.0150859	0.0863381	0.0953214	0.966363	0.0561544	0.138893	0.0281762	0.0372189	0.0725758	0.359899	0.661463	0.0591082	0.00372633	0.131077	0.0526892	0.0455578	0.062955	0.0435549	0.103894	0.0494009	0.0594119	0.0926811	1.0267	0.00372633	0.0256999	0.25601	0.134129	0.0779895	0.142043	1.00617	0.0036518	0.0251859
0.35299	0.0460089	0.0210983	0.0876333	0.0723686	0.0577982	0.336517	0.0438618	0.0201137	0.0835438	0.102796	0.952227	0.05968	0.147012	0.0328809	0.0403095	0.0713692	0.360547	0.65312	0.0597093	0.00510637	0.128989	0.0423464	0.0479774	0.0676261	0.0438208	0.0992612	0.0432638	0.0630172	0.0990391	0.987436	0.00510637	0.0243379	0.259941	0.130318	0.0994422	0.143532	0.967687	0.00500424	0.0238512
0.309668	0.04341	0.0288113	0.0875894	0.083854	0.0531476	0.295217	0.0413842	0.0274668	0.0835019	0.108137	0.934876	0.0629406	0.15245	0.0376627	0.0441797	0.0740628	0.358787	0.642553	0.0624108	0.0150985	0.123663	0.031742	0.0507989	0.0764975	0.0488135	0.0923879	0.0370783	0.0675962	0.10765	0.938989	0.0150985	0.0211157	0.265384	0.126461	0.131049	0.151787	0.920209	0.0147966	0.0206934
0.258797	0.0417524	0.0383222	0.0909464	0.0952987	0.0484052	0.24672	0.039804	0.0365338	0.0867022	0.111069	0.909851	0.0659162	0.154786	0.042378	0.0488905	0.0817295	0.353067	0.626782	0.0677783	0.0330312	0.115187	0.0217079	0.0537921	0.0893237	0.0581127	0.083593	0.0313268	0.0729791	0.118461	0.886292	0.0330312	0.0167355	0.271591	0.12239	0.170326	0.168617	0.868566	0.0323706	0.0164008
0.206519	0.0413465	0.0490998	0.0975406	0.105116	0.0441292	0.196881	0.039417	0.0468085	0.0929887	0.111903	0.878881	0.0688338	0.153762	0.0468478	0.0541867	0.0938348	0.344125	0.60703	0.0756481	0.0584834	0.103811	0.013151	0.0565186	0.105075	0.0715162	0.0733277	0.0264765	0.0784517	0.130125	0.834877	0.0584834	0.0118012	0.277781	0.118498	0.213705	0.195246	0.81818	0.0573137	0.0115652
0.15936	0.0430796	0.0609681	0.10644	0.111719	0.0409676	0.151923	0.0410693	0.0581229	0.101472	0.111379	0.842659	0.0721586	0.14864	0.0507317	0.059585	0.107624	0.332668	0.583901	0.0848396	0.0910066	0.0900057	0.00692609	0.0585832	0.123184	0.0888728	0.0621739	0.0229735	0.0835497	0.142003	0.787118	0.0910066	0.00698347	0.281782	0.114948	0.257915	0.23125	0.771376	0.0891864	0.0068438
0.122142	0.0471782	0.0737082	0.115836	0.114117	0.0392164	0.116442	0.0449765	0.0702685	0.11043	0.110498	0.804629	0.0760784	0.138822	0.0534058	0.0643608	0.120985	0.320418	0.55975	0.0942686	0.129102	0.0745976	0.00372633	0.0597339	0.14271	0.109442	0.0508993	0.0212009	0.0878838	0.153387	0.742169	0.129102	0.00372633	0.282847	0.111774	0.300719	0.275549	0.727326	0.12652	0.0036518
0.0966792	0.0534056	0.0866926	0.123953	0.112046	0.0391543	0.0921675	0.0509134	0.0826469	0.118169	0.109772	0.766164	0.0800203	0.124968	0.0543248	0.0681217	0.132369	0.308139	0.535316	0.102699	0.170487	0.0587831	0.00375808	0.0602122	0.161961	0.132077	0.0403663	0.0213719	0.0911562	0.162813	0.698473	0.170487	0.00424752	0.281443	0.109575	0.339402	0.326038	0.684503	0.167077	0.00416257
0.0808207	0.0606482	0.0992489	0.129835	0.106094	0.0409035	0.0770491	0.0578179	0.0946173	0.123776	0.109277	0.727474	0.0841355	0.108585	0.0534123	0.0708982	0.140651	0.295944	0.510784	0.10966	0.212712	0.0438835	0.00671929	0.0604017	0.179479	0.155558	0.031361	0.0234054	0.0932976	0.169244	0.657142	0.212712	0.0114311	0.278985	0.10817	0.371804	0.380142	0.643999	0.208458	0.0112025
0.0687514	0.0678365	0.110302	0.133332	0.097744	0.0443076	0.065543	0.0646708	0.105155	0.12711	0.108279	0.690414	0.0890633	0.0910211	0.0510134	0.0718005	0.145923	0.283913	0.487589	0.115734	0.25324	0.0309592	0.0123601	0.060696	0.194072	0.178528	0.0245123	0.0272582	0.0943839	0.172085	0.624044	0.25324	0.0276043	0.278337	0.106201	0.396899	0.436011	0.611563	0.248176	0.0270522
0.0584204	0.0745279	0.118608	0.13459	0.0892784	0.0492886	0.0556941	0.0710499	0.113073	0.128309	0.10649	0.661397	0.0946257	0.0730566	0.047774	0.0700458	0.149184	0.273822	0.46995	0.121347	0.289447	0.0207441	0.0202752	0.0613	0.204582	0.199465	0.0201823	0.0327241	0.0943943	0.170833	0.606698	0.289447	0.0532106	0.283242	0.102712	0.413553	0.492763	0.594564	0.283658	0.0521464
0.0507381	0.0807753	0.123573	0.133724	0.0826252	0.0553287	0.0483703	0.0770058	0.117806	0.127484	0.103526	0.649677	0.099697	0.0555042	0.0445162	0.0655405	0.150675	0.268252	0.463692	0.125928	0.318831	0.0137443	0.0299543	0.0619954	0.209222	0.216861	0.0185485	0.0393947	0.0927112	0.163982	0.613849	0.318831	0.0880933	0.295994	0.0973115	0.420762	0.549835	0.601572	0.312454	0.0863315
0.0462664	0.0868852	0.124883	0.131158	0.0782521	0.0618012	0.0441073	0.0828305	0.119055	0.125037	0.0995114	0.663589	0.102759	0.0391006	0.0417745	0.0589012	0.149277	0.269842	0.473906	0.127886	0.339616	0.0104182	0.0407922	0.0626059	0.207101	0.229675	0.019727	0.0468113	0.0890605	0.151032	0.653551	0.339616	0.132023	0.315529	0.0912743	0.417716	0.605655	0.64048	0.332824	0.129383
0.0447916	0.09245	0.122915	0.127627	0.0755287	0.068141	0.0427013	0.0881357	0.117179	0.121671	0.094975	0.705715	0.10333	0.024743	0.0396113	0.0509756	0.14478	0.279736	0.502164	0.126714	0.350354	0.0112831	0.052102	0.0630528	0.199101	0.237104	0.0238474	0.0544912	0.084017	0.133985	0.727367	0.350354	0.183792	0.336767	0.0863791	0.404036	0.657918	0.71282	0.343347	0.180116
0.0458409	0.0960457	0.118439	0.123886	0.0737713	0.0737025	0.0437016	0.0915636	0.112912	0.118104	0.0899989	0.774693	0.101916	0.013916	0.037881	0.0431286	0.13858	0.297572	0.547716	0.123434	0.350524	0.0169345	0.0631195	0.0631074	0.186826	0.238989	0.0310671	0.0618533	0.0782593	0.115493	0.829991	0.350524	0.241148	0.35292	0.0832614	0.382876	0.702848	0.813391	0.343514	0.236325
0.0489545	0.0968675	0.111906	0.120701	0.0722489	0.0778216	0.04667	0.092347	0.106684	0.115069	0.0849014	0.866103	0.0993757	0.00725743	0.0367202	0.0369752	0.131642	0.322206	0.607877	0.119053	0.339453	0.0280352	0.073165	0.0625709	0.171339	0.235086	0.0416152	0.0683822	0.0722534	0.0974664	0.94841	0.339453	0.300589	0.361729	0.0815343	0.359736	0.736168	0.929442	0.332664	0.294577
0.0531317	0.0954418	0.103574	0.118627	0.0706693	0.0799829	0.0506522	0.0909879	0.0987403	0.113091	0.0816044	0.973065	0.0964225	0.00532333	0.0363248	0.0325764	0.123689	0.352809	0.678279	0.113614	0.317429	0.0447677	0.0820011	0.0615266	0.154243	0.225646	0.0555388	0.0739458	0.0667652	0.0821728	1.07138	0.317429	0.357942	0.364907	0.0806201	0.339598	0.754228	1.04995	0.31108	0.350784
0.0572366	0.0923846	0.0940462	0.117601	0.0694369	0.0801197	0.0545655	0.0880733	0.0896574	0.112113	0.0817608	1.0898	0.0939489	0.00753154	0.0368973	0.0294982	0.114687	0.388712	0.755343	0.107439	0.286162	0.0667517	0.0893723	0.060256	0.137248	0.21169	0.0725044	0.0784617	0.062535	0.0713757	1.19284	0.286162	0.409687	0.365559	0.0809213	0.325742	0.754038	1.16898	0.280439	0.401493
0.0609413	0.0876733	0.0840405	0.116413	0.0694955	0.0787208	0.0580973	0.0835818	0.0801187	0.11098	0.0853768	1.20773	0.0929869	0.0129587	0.0385016	0.0271494	0.105682	0.427287	0.833666	0.101741	0.249164	0.0930851	0.0950736	0.0590402	0.12181	0.195276	0.0918465	0.0818817	0.0599172	0.0656076	1.30744	0.249164	0.451521	0.36678	0.0827371	0.316504	0.735247	1.28129	0.244181	0.44249
0.0642237	0.080843	0.0742721	0.113859	0.0709483	0.0768383	0.0612266	0.0770703	0.0708061	0.108546	0.0922791	1.31858	0.0943012	0.0211807	0.0407216	0.0254404	0.0981487	0.465884	0.907973	0.0977923	0.2118	0.122616	0.0991628	0.0581361	0.108738	0.17962	0.112815	0.0843245	0.0586733	0.0635613	1.40791	0.2118	0.47981	0.371873	0.0861143	0.307653	0.699986	1.37975	0.207564	0.470214
0.0667825	0.0725482	0.065071	0.109867	0.0726375	0.0755109	0.063666	0.0691626	0.0620344	0.10474	0.101695	1.41713	0.0983427	0.0320844	0.0430317	0.0247916	0.0945358	0.502384	0.974913	0.0972364	0.18005	0.154237	0.10186	0.057955	0.100226	0.168361	0.134741	0.0860662	0.0592276	0.0657157	1.48776	0.18005	0.493278	0.383453	0.091519	0.294662	0.651354	1.458	0.176449	0.483413
0.0683889	0.06392	0.0564963	0.104649	0.073683	0.0753644	0.0651974	0.060937	0.0538598	0.0997653	0.112764	1.502	0.105104	0.0457691	0.0453226	0.025721	0.098891	0.53579	1.03357	0.102224	0.15891	0.18708	0.103394	0.0587482	0.0989798	0.164558	0.157117	0.0873369	0.0622838	0.073782	1.54187	0.15891	0.492769	0.401961	0.0987956	0.273209	0.591873	1.51103	0.155732	0.482914
0.068879	0.0559204	0.0486747	0.0976461	0.074012	0.0768257	0.0656647	0.0533107	0.0464032	0.0930893	0.124469	1.57356	0.114225	0.0622436	0.0478498	0.0287348	0.113834	0.565539	1.08407	0.113982	0.152073	0.220133	0.104003	0.0605407	0.106616	0.170357	0.179343	0.0883048	0.0680748	0.0884498	1.57108	0.152073	0.480271	0.425377	0.106893	0.240802	0.525494	1.53966	0.149031	0.470666
0.0683409	0.049334	0.0418085	0.0883234	0.0735348	0.0794947	0.0651517	0.0470318	0.0398575	0.0842016	0.135642	1.6288	0.125184	0.0810657	0.0508862	0.0340444	0.139655	0.589926	1.12425	0.132485	0.159526	0.252245	0.103994	0.0632542	0.122157	0.185387	0.200748	0.0891487	0.0760906	0.108259	1.58141	0.159526	0.458432	0.449008	0.114462	0.19969	0.460334	1.54978	0.156335	0.449264
0.066803	0.0447779	0.0359652	0.0771241	0.0724663	0.0822579	0.0636855	0.0426882	0.0342869	0.073525	0.146061	1.6631	0.13717	0.101822	0.0543647	0.0414367	0.1755	0.607392	1.1508	0.1568	0.178514	0.282093	0.104056	0.0669037	0.142143	0.207398	0.220666	0.0903337	0.0851203	0.129312	1.57997	0.178514	0.430737	0.466811	0.120038	0.156257	0.404965	1.54837	0.174944	0.422123
0.0646872	0.0424398	0.0310411	0.0650396	0.0708236	0.0838974	0.0616685	0.0404593	0.0295925	0.0620044	0.155966	1.67318	0.149315	0.123813	0.057735	0.0501792	0.217839	0.617086	1.16124	0.184548	0.204439	0.308524	0.104669	0.0713382	0.162693	0.232964	0.238479	0.092132	0.0939176	0.147954	1.57217	0.204439	0.400073	0.473461	0.122537	0.117396	0.366206	1.54073	0.200351	0.392071
0.0626778	0.0427635	0.0269841	0.0529736	0.0683732	0.0834591	0.0597528	0.0407679	0.0257248	0.0505015	0.165262	1.66173	0.160127	0.145439	0.0602809	0.0587345	0.263799	0.619772	1.15692	0.21331	0.231914	0.330565	0.106051	0.0760528	0.181052	0.258186	0.253606	0.0945307	0.101643	0.162579	1.56024	0.231914	0.36736	0.468053	0.121506	0.088967	0.347541	1.52903	0.227275	0.360013
0.0615612	0.0454352	0.0239354	0.0418455	0.0657072	0.0807826	0.0586883	0.0433149	0.0228184	0.0398927	0.173425	1.63586	0.168198	0.164714	0.061751	0.0651364	0.312606	0.617282	1.14216	0.241843	0.256773	0.347351	0.10866	0.0805958	0.195185	0.280019	0.265614	0.0976932	0.107653	0.172094	1.53905	0.256773	0.333142	0.452745	0.116875	0.0737292	0.346279	1.50827	0.251638	0.326479
0.0618357	0.0501889	0.022093	0.032763	0.0636373	0.0764377	0.0589501	0.0478468	0.021062	0.0312341	0.179053	1.60032	0.171917	0.179986	0.0621655	0.0685493	0.363228	0.610133	1.1196	0.268771	0.275015	0.358069	0.112903	0.0848155	0.205224	0.295538	0.274089	0.101844	0.112499	0.17858	1.4975	0.275015	0.301715	0.431885	0.109557	0.0687044	0.354702	1.46755	0.269515	0.295681
0.0636356	0.0568401	0.0213624	0.0264793	0.0626523	0.0711763	0.0606659	0.0541876	0.0203654	0.0252436	0.181027	1.55645	0.169964	0.190376	0.0615495	0.068706	0.413545	0.597998	1.08976	0.292324	0.284688	0.361937	0.118997	0.0888696	0.212674	0.303199	0.278577	0.107177	0.117278	0.185208	1.42841	0.284688	0.278926	0.410201	0.100579	0.067577	0.366139	1.39984	0.278994	0.273347
0.066817	0.0649066	0.0211649	0.0233106	0.0628233	0.065816	0.0636989	0.0618777	0.0201772	0.0222227	0.179851	1.50561	0.162377	0.195216	0.0597611	0.0658057	0.46197	0.58162	1.05353	0.311659	0.285532	0.358491	0.127268	0.0926869	0.217623	0.302682	0.278871	0.113887	0.122025	0.192235	1.33445	0.285532	0.269712	0.392054	0.0910787	0.066683	0.376151	1.30776	0.279822	0.264318
0.070714	0.074211	0.0207977	0.0233169	0.0638249	0.0611336	0.067414	0.0707479	0.0198272	0.0222288	0.176387	1.44763	0.150623	0.194088	0.0567376	0.0606498	0.504961	0.561531	1.01128	0.32585	0.278277	0.348163	0.137405	0.0961165	0.219188	0.294609	0.275162	0.12172	0.126115	0.197991	1.2252	0.278277	0.275269	0.378651	0.0821941	0.0657667	0.379738	1.2007	0.272712	0.269763
0.0746733	0.0844519	0.0200669	0.0261643	0.0651739	0.0569725	0.0711885	0.0805108	0.0191305	0.0249433	0.171062	1.37951	0.137398	0.187409	0.0524714	0.0544342	0.533708	0.537091	0.96181	0.332223	0.265015	0.332055	0.148546	0.0990331	0.217231	0.280721	0.267914	0.130061	0.129092	0.201289	1.10904	0.265015	0.292672	0.368324	0.0735208	0.06462	0.375075	1.08686	0.259715	0.286818
0.078052	0.0951969	0.018752	0.0314404	0.0660584	0.0531207	0.0744096	0.0907544	0.0178769	0.0299732	0.165038	1.30127	0.12562	0.175838	0.0473984	0.0489148	0.538947	0.509082	0.906038	0.327915	0.249406	0.311709	0.159586	0.101673	0.21333	0.263939	0.25781	0.138248	0.131318	0.202774	0.991322	0.249406	0.315973	0.360306	0.0642434	0.0628024	0.361999	0.971496	0.244418	0.309654
0.0804544	0.106209	0.0167282	0.0384566	0.0658852	0.049643	0.0766999	0.101252	0.0159476	0.036662	0.159235	1.22078	0.117901	0.160345	0.0420313	0.0462128	0.517503	0.48053	0.850011	0.312936	0.235518	0.288848	0.169199	0.104352	0.20955	0.247518	0.245581	0.145496	0.133373	0.203632	0.873962	0.235518	0.338842	0.356716	0.0548318	0.0605828	0.341202	0.856482	0.230808	0.332065
0.0813558	0.116687	0.0143081	0.0464442	0.0641833	0.0469549	0.0775592	0.111241	0.0136404	0.0442769	0.153183	1.14309	0.116738	0.142893	0.0368198	0.0476655	0.469902	0.45267	0.79786	0.289288	0.226634	0.264998	0.176079	0.107239	0.20772	0.234122	0.231837	0.150987	0.135746	0.205063	0.757054	0.226634	0.359194	0.359509	0.04624	0.0585164	0.31402	0.741913	0.222102	0.35201
0.08039	0.125529	0.0118952	0.0549218	0.0604784	0.0454027	0.0766385	0.119671	0.0113401	0.0523588	0.145739	1.06683	0.12324	0.125254	0.0322835	0.0533367	0.398911	0.424321	0.749014	0.259269	0.224208	0.241493	0.179814	0.110123	0.207927	0.22514	0.217337	0.154381	0.138122	0.206513	0.638756	0.224208	0.376106	0.367561	0.0390969	0.0562843	0.282495	0.62598	0.219724	0.368584
0.0778155	0.131592	0.0098454	0.0635431	0.0551692	0.0454075	0.0741841	0.125451	0.00938595	0.0605778	0.136643	0.990291	0.135579	0.108846	0.0285085	0.0626323	0.312936	0.394785	0.701771	0.225902	0.227007	0.21979	0.180456	0.112391	0.208933	0.220205	0.20307	0.15552	0.139695	0.206706	0.522107	0.227007	0.389269	0.37785	0.0336583	0.0547653	0.250217	0.511665	0.222466	0.381483
0.0738789	0.134141	0.00825798	0.0716999	0.0498327	0.046876	0.0704312	0.127881	0.0078726	0.0683539	0.126636	0.907383	0.150892	0.094907	0.0254104	0.0747728	0.224835	0.362688	0.651196	0.193595	0.231902	0.200955	0.178583	0.11325	0.208143	0.217567	0.189926	0.154541	0.139176	0.203221	0.415582	0.231902	0.399519	0.388146	0.031211	0.0549967	0.221444	0.40727	0.227264	0.391529
0.0689917	0.13262	0.00697806	0.0787698	0.0456414	0.0494384	0.0657721	0.126431	0.00665241	0.0750938	0.117371	0.807501	0.167431	0.0840775	0.0229984	0.089664	0.145341	0.325881	0.58968	0.166294	0.234793	0.185062	0.174704	0.111542	0.204356	0.214515	0.178115	0.151419	0.135832	0.196181	0.324159	0.234793	0.408086	0.399032	0.0332014	0.0568355	0.199454	0.317675	0.230097	0.399925
0.0637731	0.126709	0.00589793	0.0843425	0.0432797	0.0527106	0.060797	0.120796	0.00562269	0.0804065	0.111048	0.689699	0.18413	0.076125	0.0215553	0.106819	0.0840138	0.28554	0.516266	0.147733	0.233655	0.171643	0.169548	0.106388	0.198034	0.209551	0.167554	0.146367	0.129591	0.187233	0.248485	0.233655	0.415881	0.411669	0.0408678	0.0598085	0.185128	0.243515	0.228982	0.407563
0.0589757	0.11702	0.00532333	0.0883581	0.0425845	0.0560645	0.0562235	0.111559	0.00507491	0.0842347	0.110208	0.56173	0.199875	0.0704931	0.0214878	0.125047	0.0512455	0.245736	0.435782	0.141974	0.227837	0.160467	0.163947	0.0977377	0.191077	0.202171	0.158348	0.139923	0.121412	0.179532	0.186789	0.227837	0.423646	0.427469	0.0556572	0.06365	0.177165	0.183053	0.22328	0.415173
0.0549949	0.105165	0.00566229	0.0908028	0.0428123	0.0584741	0.0524285	0.100257	0.00539805	0.0865653	0.116333	0.433374	0.213216	0.0675424	0.023186	0.142609	0.0533409	0.210457	0.354303	0.150977	0.216668	0.152538	0.158443	0.0862212	0.184011	0.19224	0.151338	0.132645	0.112058	0.174183	0.138199	0.216668	0.431243	0.448695	0.0781604	0.0691035	0.174401	0.135435	0.212334	0.422618
0.0518881	0.093068	0.00709856	0.0916845	0.0433751	0.0590281	0.0494667	0.0887248	0.0067673	0.0874058	0.129901	0.31656	0.222978	0.0675712	0.0268388	0.157452	0.090535	0.183679	0.27942	0.174001	0.200156	0.149193	0.153722	0.0725827	0.175027	0.180184	0.147628	0.125224	0.101175	0.168468	0.1036	0.200156	0.437103	0.478646	0.10819	0.0767702	0.174978	0.101528	0.196153	0.428361
0.0496067	0.0824689	0.00939258	0.0910314	0.0438548	0.0576571	0.0472917	0.0786203	0.00895426	0.0867833	0.149423	0.223782	0.228103	0.070684	0.0320907	0.167381	0.160953	0.168242	0.21914	0.209634	0.179621	0.151164	0.150433	0.0575104	0.16282	0.167112	0.147912	0.118309	0.0884137	0.159809	0.0820833	0.179621	0.44183	0.517064	0.144496	0.0862439	0.176425	0.0804416	0.176028	0.432993
0.0484839	0.0743105	0.0117577	0.0888738	0.0441408	0.054871	0.0462214	0.0708427	0.011209	0.0847264	0.171955	0.160441	0.226956	0.0771826	0.0382625	0.171082	0.260739	0.163838	0.176561	0.255308	0.156943	0.15852	0.148913	0.0420521	0.147468	0.154298	0.152339	0.112452	0.074232	0.147438	0.0691181	0.156943	0.447473	0.561481	0.185597	0.0960222	0.177214	0.0677357	0.153804	0.438524
0.0493079	0.0686054	0.0138826	0.0854252	0.0446172	0.0511218	0.0470069	0.0654038	0.0132348	0.0814387	0.19495	0.122539	0.218548	0.0864645	0.0449495	0.168029	0.384818	0.167545	0.148714	0.308215	0.13376	0.170796	0.149223	0.0277438	0.12958	0.14269	0.160621	0.108175	0.0597003	0.131503	0.0608224	0.13376	0.455626	0.608986	0.229281	0.104686	0.177156	0.0596059	0.131085	0.446513
0.0525583	0.0645398	0.0160516	0.0811104	0.0453076	0.0468236	0.0501056	0.0615279	0.0153025	0.0773253	0.216148	0.102361	0.203124	0.0979009	0.0519848	0.158474	0.525545	0.175489	0.130532	0.365046	0.112267	0.187107	0.151529	0.0160653	0.111203	0.133471	0.172217	0.106053	0.0464423	0.114039	0.0545619	0.112267	0.467309	0.653862	0.27227	0.111566	0.175631	0.0534706	0.110022	0.457963
0.0580087	0.0606031	0.0187133	0.076423	0.0464197	0.0423544	0.0553016	0.0577749	0.01784	0.0728566	0.234194	0.0920906	0.182609	0.110586	0.0592382	0.143954	0.673036	0.18437	0.117394	0.422348	0.0944882	0.206211	0.156226	0.00817541	0.0948401	0.127605	0.186425	0.106712	0.0361101	0.0978507	0.0484053	0.0944882	0.484003	0.686654	0.311369	0.115962	0.17226	0.0474372	0.0925985	0.474323
0.0647331	0.0558913	0.022213	0.0723406	0.0483007	0.0384994	0.0617122	0.0532831	0.0211764	0.0689647	0.248982	0.0845518	0.159696	0.122932	0.0663815	0.126684	0.81433	0.191917	0.105341	0.475452	0.083127	0.22687	0.163352	0.00420168	0.0823396	0.126504	0.20243	0.110218	0.0292589	0.0844397	0.0414102	0.083127	0.505891	0.701371	0.343199	0.118281	0.167356	0.040582	0.0814645	0.495773
0.0713819	0.0506824	0.0265178	0.0695477	0.0509927	0.0363904	0.0680508	0.0483173	0.0252803	0.0663022	0.2609	0.0764184	0.137343	0.134219	0.0728589	0.10879	0.933548	0.197368	0.0930641	0.518331	0.0798916	0.248291	0.172397	0.00372633	0.0747183	0.131059	0.219545	0.116099	0.0258365	0.0745284	0.0335755	0.0798916	0.53137	0.695981	0.364522	0.119607	0.161374	0.032904	0.0782938	0.520742
0.0768095	0.045574	0.0315805	0.068206	0.0547883	0.036555	0.073225	0.0434472	0.0301068	0.065023	0.270221	0.0660535	0.118834	0.144714	0.0779759	0.0921485	1.01417	0.200404	0.0804781	0.544876	0.0846274	0.270357	0.181695	0.00624665	0.0727458	0.14113	0.237169	0.123087	0.0258922	0.0693438	0.0253966	0.0846274	0.557735	0.672169	0.372941	0.121041	0.154086	0.0248887	0.0829349	0.54658
0.0805758	0.0410271	0.0374385	0.0680092	0.0596197	0.0384577	0.0768156	0.0391125	0.0356914	0.0648354	0.277485	0.0540176	0.1079	0.154653	0.0814614	0.0788773	1.04349	0.201555	0.0691012	0.551133	0.0950885	0.293025	0.189957	0.0110192	0.0763176	0.155207	0.25487	0.13009	0.029212	0.0697848	0.0174673	0.0950885	0.582726	0.63676	0.366965	0.123497	0.145823	0.017118	0.0931867	0.571071
0.0831907	0.0372969	0.0439632	0.0682335	0.0643848	0.0412425	0.0793085	0.0355564	0.0419116	0.0650493	0.284017	0.0420732	0.107257	0.164555	0.0829961	0.0698373	1.01533	0.202247	0.0609411	0.535618	0.107672	0.315993	0.197228	0.0178045	0.0839622	0.170792	0.27246	0.137064	0.0354754	0.0753376	0.0107168	0.107672	0.601361	0.601216	0.346292	0.126779	0.137028	0.0105024	0.105518	0.589334
0.0852103	0.0343173	0.0508557	0.0680579	0.067687	0.0443148	0.0812338	0.0327159	0.0484825	0.0648819	0.292185	0.0315889	0.11895	0.174591	0.0822989	0.0635722	0.931928	0.204477	0.0575374	0.500463	0.119963	0.338352	0.203962	0.0264341	0.0940151	0.185993	0.289476	0.144257	0.0441432	0.0846398	0.00596635	0.119963	0.60807	0.575349	0.312444	0.129708	0.128631	0.00584702	0.117564	0.595909
0.0866111	0.0315165	0.0577753	0.0670277	0.0685392	0.0478933	0.0825693	0.0300457	0.0550792	0.0638997	0.304494	0.0231839	0.143899	0.184128	0.0791761	0.0578684	0.802023	0.210106	0.059585	0.450255	0.130336	0.358592	0.210884	0.0362206	0.104562	0.199249	0.305138	0.151939	0.054097	0.095585	0.00372633	0.130336	0.603077	0.56542	0.269674	0.132194	0.121861	0.0036518	0.127729	0.591015
0.087148	0.0280638	0.0646335	0.0654126	0.066518	0.0530053	0.0830811	0.0267541	0.0616173	0.06236	0.322564	0.0169586	0.181563	0.192355	0.0737353	0.0519438	0.641906	0.220244	0.066985	0.392535	0.137386	0.375621	0.218805	0.0461469	0.113629	0.209285	0.318973	0.160329	0.063938	0.105872	0.00455304	0.137386	0.590705	0.569973	0.222404	0.134403	0.117856	0.00446198	0.134638	0.578891
0.0864207	0.0234479	0.071492	0.0638141	0.0616148	0.060232	0.0823877	0.0223536	0.0681557	0.0608361	0.347824	0.01273	0.230123	0.199622	0.0662537	0.0461377	0.476195	0.235786	0.0790577	0.33818	0.139886	0.389353	0.228788	0.0555916	0.11947	0.215255	0.331256	0.169944	0.0726115	0.113459	0.0088648	0.139886	0.575931	0.583052	0.173515	0.136817	0.116557	0.0086875	0.137088	0.564412
0.0842165	0.0176854	0.0783532	0.0626378	0.053944	0.0689757	0.0802864	0.0168601	0.0746967	0.0597147	0.382596	0.00996385	0.288245	0.205893	0.0572151	0.0413084	0.334145	0.25812	0.0950375	0.300571	0.137195	0.400318	0.242033	0.0643714	0.121274	0.216896	0.342716	0.181525	0.0797087	0.117429	0.0161783	0.137195	0.563526	0.600988	0.127544	0.139842	0.117912	0.0158547	0.134451	0.552255
0.0810784	0.0118002	0.0849586	0.0619249	0.0439039	0.0782834	0.0772947	0.0112495	0.0809938	0.059035	0.428406	0.00826771	0.355077	0.21149	0.0474324	0.0382729	0.240802	0.288139	0.114402	0.29143	0.130061	0.409497	0.259475	0.0721114	0.119155	0.215016	0.3543	0.195578	0.0849235	0.117604	0.0250125	0.130061	0.556035	0.618212	0.0895674	0.143539	0.122428	0.0245123	0.12746	0.544914
0.0774734	0.00733981	0.0910944	0.0616741	0.032653	0.0867684	0.073858	0.00699729	0.0868433	0.058796	0.483425	0.00829741	0.429038	0.217441	0.0380836	0.0375112	0.206824	0.324828	0.137103	0.315312	0.12022	0.41818	0.28115	0.0781963	0.114132	0.211176	0.366881	0.211935	0.0880686	0.114695	0.0337421	0.12022	0.554431	0.625664	0.062426	0.148294	0.129416	0.0330672	0.117815	0.543342
0.0741911	0.00532333	0.0966852	0.0620997	0.0218997	0.0927317	0.0707288	0.00507491	0.0921732	0.0592017	0.543087	0.0108188	0.507528	0.224801	0.0301044	0.0386121	0.216852	0.365376	0.162854	0.363505	0.109054	0.427655	0.306358	0.0820674	0.107675	0.206701	0.381095	0.229953	0.0892588	0.110257	0.0415044	0.109054	0.556802	0.619038	0.0475026	0.1541	0.137009	0.0406743	0.106873	0.545666
0.0720487	0.00638123	0.101337	0.0630128	0.013238	0.0953886	0.0686864	0.00608344	0.0966076	0.0600722	0.602334	0.0158607	0.58625	0.234318	0.0239355	0.040484	0.247049	0.40642	0.190357	0.422	0.0967326	0.438866	0.333508	0.083301	0.101521	0.202	0.397077	0.24844	0.0890032	0.106817	0.048193	0.0967326	0.558663	0.598175	0.0422909	0.159942	0.143674	0.0472291	0.094798	0.547489
0.0711867	0.0108455	0.104534	0.0640012	0.00754633	0.0950965	0.0678646	0.0103394	0.0996557	0.0610144	0.655001	0.0228543	0.659807	0.246483	0.0199465	0.0425909	0.286953	0.443676	0.217577	0.482914	0.0835878	0.451474	0.361104	0.0815979	0.0973001	0.197187	0.414129	0.266304	0.0878199	0.106664	0.0533854	0.0835878	0.555726	0.566382	0.0428866	0.164049	0.148516	0.0523177	0.0819161	0.544611
0.0714207	0.0183584	0.105591	0.0650009	0.00532333	0.092424	0.0680877	0.0175016	0.100663	0.0619675	0.695583	0.03118	0.721208	0.261357	0.0182969	0.0448386	0.335485	0.473284	0.241957	0.541892	0.0713281	0.464915	0.388369	0.0772954	0.0962483	0.193225	0.431632	0.283132	0.0862627	0.110848	0.0566978	0.0713281	0.545889	0.5274	0.0459216	0.164685	0.151069	0.0555639	0.0699016	0.534971
0.0727071	0.028353	0.10441	0.0661538	0.00650016	0.0876653	0.0693141	0.0270298	0.0995372	0.0630666	0.719134	0.0395479	0.763849	0.278375	0.019055	0.0474629	0.392126	0.491551	0.260612	0.595029	0.0623876	0.48008	0.414758	0.07112	0.0993974	0.192017	0.450011	0.29879	0.0849425	0.119774	0.0581802	0.0623876	0.529755	0.483686	0.0498721	0.160475	0.151775	0.0570166	0.0611399	0.51916
0.0752813	0.0397821	0.101597	0.0676648	0.010715	0.0812056	0.0717682	0.0379256	0.0968556	0.0645071	0.723109	0.0469096	0.784304	0.296267	0.0220302	0.0503103	0.454593	0.496458	0.271793	0.639289	0.0589787	0.498107	0.440253	0.0640155	0.108236	0.195393	0.470017	0.31356	0.0848623	0.134634	0.0581114	0.0589787	0.507768	0.438262	0.05493	0.151722	0.15109	0.0569492	0.0577991	0.497613
0.0794306	0.0514532	0.0973372	0.0695212	0.0169651	0.0734385	0.0757238	0.0490521	0.0927948	0.0662769	0.70794	0.052847	0.782466	0.314533	0.0268601	0.0522759	0.520089	0.488167	0.275188	0.673138	0.0641651	0.519453	0.465293	0.057121	0.125909	0.205539	0.492094	0.328093	0.0878087	0.158707	0.0566826	0.0641651	0.481868	0.394713	0.0612487	0.140365	0.149037	0.0555489	0.0628818	0.472231
0.0854475	0.0619532	0.091432	0.0715258	0.0243536	0.0652662	0.0814599	0.059062	0.0871651	0.0681879	0.676743	0.0568482	0.760716	0.33367	0.0330818	0.0531795	0.585938	0.468595	0.271185	0.696346	0.0815762	0.54342	0.491028	0.0516051	0.156102	0.224656	0.516135	0.343522	0.0957579	0.195812	0.0545164	0.0815762	0.457217	0.358572	0.0695533	0.128757	0.146134	0.0534261	0.0799446	0.448072
0.0927616	0.0700369	0.0839043	0.0735593	0.0320491	0.0571812	0.0884327	0.0667685	0.0799888	0.0701265	0.636034	0.0587272	0.723654	0.354996	0.0400905	0.0536134	0.649903	0.442033	0.261072	0.709862	0.114192	0.567956	0.519006	0.0483503	0.200921	0.254088	0.54126	0.361154	0.10985	0.247711	0.0521832	0.114192	0.440911	0.33689	0.0802593	0.117597	0.143403	0.0511395	0.111908	0.432093
0.100472	0.075219	0.0752632	0.0755198	0.039377	0.0491589	0.0957835	0.0717088	0.0717509	0.0719955	0.594148	0.0580677	0.677395	0.380697	0.0470239	0.0544748	0.710041	0.413906	0.246446	0.715515	0.162374	0.590337	0.550838	0.0479663	0.259717	0.293222	0.566154	0.382255	0.130132	0.313259	0.049838	0.162374	0.43997	0.337453	0.0929585	0.106904	0.141495	0.0488412	0.159127	0.431171
0.107316	0.078034	0.0662333	0.0772811	0.0458124	0.0413841	0.102308	0.0743924	0.0631424	0.0736747	0.56005	0.0548105	0.629953	0.413477	0.0527781	0.0566535	0.766316	0.390175	0.229726	0.717252	0.22412	0.60845	0.58722	0.0502629	0.330362	0.340061	0.589629	0.407229	0.155773	0.390207	0.0475898	0.22412	0.460343	0.367347	0.10693	0.0979622	0.140639	0.046638	0.219638	0.451136
0.111851	0.0791672	0.0574656	0.0786621	0.051285	0.0341771	0.106632	0.0754728	0.0547839	0.0749912	0.542651	0.0486432	0.590832	0.454669	0.0565911	0.0607793	0.822196	0.376685	0.213617	0.721779	0.296489	0.621628	0.62773	0.0546967	0.407615	0.392436	0.611108	0.435625	0.184381	0.472073	0.0456205	0.296489	0.506403	0.432693	0.121084	0.0913503	0.140812	0.0447081	0.290559	0.496275
0.112907	0.0791028	0.048298	0.0795952	0.0555791	0.0287361	0.107638	0.0754113	0.0460441	0.0758808	0.549347	0.0402056	0.562207	0.504945	0.0580865	0.0657241	0.873386	0.378561	0.199214	0.727264	0.381688	0.63585	0.694357	0.0601227	0.484449	0.453692	0.641465	0.481743	0.211563	0.54728	0.0432778	0.381688	0.575433	0.523251	0.132663	0.0858039	0.141498	0.0424122	0.374054	0.563924
0.109661	0.079062	0.0403311	0.0788625	0.0594136	0.0241839	0.104543	0.0753724	0.038449	0.0751823	0.583836	0.0306883	0.609074	0.556278	0.0562329	0.0717899	0.933394	0.398635	0.207242	0.783225	0.468469	0.649581	0.765565	0.0663314	0.562869	0.515848	0.672931	0.53116	0.23978	0.624124	0.0401211	0.468469	0.666713	0.64504	0.143285	0.079899	0.142646	0.0393187	0.459099	0.653379
0.102308	0.0804018	0.033831	0.07589	0.0622668	0.021014	0.097534	0.0766497	0.0322522	0.0723484	0.644276	0.0218794	0.727519	0.601218	0.051704	0.0786401	1.0062	0.436227	0.237692	0.889326	0.550631	0.670482	0.834588	0.0726201	0.639445	0.577172	0.708492	0.579146	0.267863	0.70037	0.0329085	0.550631	0.777237	0.794652	0.15291	0.0734237	0.144744	0.0322504	0.539618	0.761692
0.0918862	0.0836864	0.0294956	0.0712303	0.0635388	0.0197989	0.0875982	0.079781	0.0281191	0.0679062	0.728336	0.0147795	0.89038	0.63425	0.0456393	0.0854811	1.09495	0.49009	0.282903	1.02938	0.622334	0.698991	0.893741	0.0786366	0.710983	0.633907	0.746033	0.620467	0.294938	0.773978	0.0255782	0.622334	0.902531	0.963685	0.161112	0.0667424	0.148592	0.0250666	0.609888	0.88448
0.0804463	0.0884385	0.0272939	0.0655679	0.0629087	0.0204621	0.0766921	0.0843113	0.0260202	0.0625081	0.833359	0.00966315	1.06124	0.654123	0.0390714	0.0915034	1.20082	0.558536	0.331888	1.18012	0.678564	0.728648	0.933407	0.0842169	0.775286	0.680685	0.778233	0.64866	0.320599	0.844005	0.0193811	0.678564	1.03224	1.13984	0.16749	0.0597912	0.155026	0.0189934	0.664992	1.01159
0.0695626	0.0933639	0.0268659	0.0600071	0.0603982	0.0226948	0.0663164	0.089007	0.0256122	0.0572067	0.954116	0.00650799	1.22176	0.661785	0.0325961	0.0953759	1.32158	0.638073	0.379013	1.329	0.717033	0.750274	0.954267	0.0891311	0.831922	0.713108	0.799186	0.664106	0.344829	0.910877	0.0138789	0.717033	1.14931	1.30999	0.171316	0.0526339	0.164701	0.0136013	0.702693	1.12633
0.0602392	0.098007	0.0282316	0.0559521	0.0563099	0.026441	0.0574281	0.0934333	0.0269141	0.053341	1.08164	0.00532333	1.34199	0.658897	0.0267471	0.0960782	1.45479	0.722729	0.415093	1.45621	0.739168	0.76431	0.965016	0.0930497	0.883362	0.732263	0.811912	0.672499	0.368359	0.977634	0.0125395	0.739168	1.23825	1.46438	0.172081	0.0458544	0.178014	0.0122888	0.724385	1.21348
0.0535256	0.102232	0.0313945	0.0538312	0.0509458	0.0319562	0.0510277	0.0974607	0.0299294	0.0513191	1.2033	0.00563369	1.39479	0.647792	0.0222291	0.0933035	1.60065	0.80393	0.431492	1.54568	0.748778	0.769083	0.975188	0.0955431	0.933921	0.740165	0.818281	0.680062	0.392368	1.04896	0.0191177	0.748778	1.2921	1.59623	0.169525	0.0404093	0.194619	0.0187354	0.733803	1.26626
0.0498681	0.105568	0.0352191	0.0530937	0.0447164	0.0393866	0.0475409	0.100642	0.0335755	0.050616	1.30772	0.00669346	1.38119	0.62994	0.0193596	0.087881	1.75751	0.873868	0.428028	1.59903	0.751905	0.762946	0.995648	0.0961507	0.989525	0.740327	0.820601	0.693893	0.418447	1.13089	0.0337054	0.751905	1.30912	1.70121	0.163977	0.0379062	0.213363	0.0330313	0.736867	1.28294
0.0486906	0.107209	0.0391933	0.05278	0.0381277	0.0483348	0.0464183	0.102206	0.0373643	0.0503169	1.38961	0.00832852	1.34642	0.604307	0.0181645	0.0814024	1.91967	0.92896	0.418456	1.64438	0.75693	0.751249	1.03721	0.0945477	1.05771	0.740012	0.825825	0.721099	0.448687	1.23082	0.0534502	0.75693	1.29308	1.77661	0.155582	0.0398823	0.231748	0.0523812	0.741792	1.26722
0.0481864	0.106618	0.043256	0.0516424	0.0319293	0.0580588	0.0459377	0.101642	0.0412374	0.0492324	1.4477	0.0106182	1.32817	0.570576	0.0183444	0.0754279	2.07693	0.968387	0.414385	1.70193	0.774129	0.741861	1.09938	0.0907281	1.14754	0.748536	0.839047	0.76135	0.485826	1.35747	0.0743805	0.774129	1.2527	1.82218	0.144388	0.048131	0.247811	0.0728929	0.758646	1.22764
0.0469429	0.10326	0.0475321	0.048748	0.0272472	0.067813	0.0447522	0.0984412	0.045314	0.0464731	1.48381	0.0135157	1.3078	0.53461	0.0194698	0.070638	2.21941	0.993352	0.410068	1.75405	0.817692	0.742528	1.16729	0.0849997	1.26818	0.777787	0.86077	0.804827	0.532291	1.51795	0.0894632	0.817692	1.20049	1.84036	0.130721	0.06423	0.260193	0.0876739	0.801338	1.17648
0.0439115	0.0965693	0.0519317	0.0435489	0.0249136	0.0765508	0.0418623	0.0920627	0.0495082	0.0415167	1.50275	0.0164608	1.24025	0.504827	0.02143	0.067315	2.33999	1.00688	0.391317	1.76641	0.90807	0.757792	1.22789	0.0780296	1.42736	0.842821	0.889934	0.843045	0.58915	1.71425	0.0937681	0.90807	1.15158	1.83627	0.115897	0.0886171	0.26815	0.0918927	0.889908	1.12855
0.0386121	0.0863633	0.0564513	0.0369428	0.0258281	0.0830504	0.0368102	0.082333	0.0538169	0.0352188	1.51223	0.0187578	1.13906	0.488625	0.0240849	0.0654927	2.43479	1.01391	0.361818	1.7449	1.06662	0.792505	1.27159	0.0707154	1.62855	0.959397	0.926768	0.869883	0.655485	1.94152	0.0855226	1.06662	1.12154	1.81847	0.101584	0.121356	0.271864	0.0838122	1.04529	1.09911
0.0319555	0.0729138	0.0611146	0.0300825	0.0304147	0.0866049	0.0304642	0.0695111	0.0582626	0.0286786	1.52186	0.0201836	1.05562	0.491777	0.0277389	0.0650659	2.50434	1.02077	0.33718	1.72256	1.30747	0.845408	1.30127	0.0639347	1.86907	1.13654	0.971336	0.887546	0.728539	2.18909	0.0665387	1.30747	1.12166	1.79686	0.0887422	0.161035	0.271926	0.0652079	1.28132	1.09923
0.0250645	0.0578203	0.065732	0.0234505	0.0383499	0.0872593	0.0238949	0.055122	0.0626645	0.0223561	1.53701	0.0214159	0.994536	0.519847	0.0330983	0.0657919	2.54968	1.03124	0.319268	1.70219	1.6268	0.91389	1.32483	0.0583216	2.13848	1.37089	1.02437	0.901495	0.804391	2.44312	0.0464519	1.6268	1.15412	1.78122	0.0786695	0.205094	0.268742	0.0455229	1.59427	1.13104
0.0184253	0.0437999	0.070218	0.0175122	0.0486255	0.085276	0.0175655	0.0417559	0.0669412	0.0166949	1.55397	0.0228585	0.969602	0.574639	0.0405801	0.0674245	2.57074	1.04299	0.312584	1.6935	2.00486	1.00184	1.3434	0.054486	2.42126	1.65048	1.08882	0.912674	0.879068	2.68961	0.0372956	2.00486	1.20979	1.7801	0.0732934	0.249627	0.262437	0.0365497	1.96477	1.1856
0.0126059	0.0335479	0.0751091	0.0127508	0.0601408	0.0809803	0.0120176	0.0319823	0.071604	0.0121558	1.56321	0.0251568	0.998079	0.65158	0.0499914	0.0696058	2.56503	1.04986	0.322849	1.70821	2.41683	1.11598	1.3569	0.0530973	2.69786	1.9609	1.16915	0.92124	0.947473	2.91088	0.0422564	2.41683	1.27681	1.79895	0.0740038	0.29071	0.253132	0.0414113	2.3685	1.25128
0.00813011	0.0284155	0.0800978	0.00899344	0.071861	0.0749283	0.00775071	0.0270895	0.0763599	0.00857374	1.56132	0.028841	1.07442	0.742579	0.0600273	0.071915	2.53168	1.04972	0.348716	1.74272	2.8405	1.25969	1.36824	0.054645	2.94864	2.28837	1.26851	0.929281	1.00398	3.08792	0.0585006	2.8405	1.34897	1.83253	0.0807631	0.325431	0.24122	0.0573306	2.78369	1.32199
0.0056203	0.0277079	0.0844046	0.00644788	0.0825798	0.0679877	0.00535802	0.0264149	0.0804657	0.00614698	1.55017	0.0333166	1.14509	0.842371	0.0691522	0.0742023	2.47023	1.04367	0.373373	1.76082	3.25178	1.43503	1.37416	0.05923	3.15383	2.6175	1.38726	0.934666	1.04291	3.20241	0.0791051	3.25178	1.42621	1.86538	0.092288	0.351304	0.228156	0.077523	3.18675	1.39769
0.00551911	0.0298074	0.0869191	0.00532333	0.091093	0.0612138	0.00526155	0.0284164	0.0828628	0.00507491	1.54013	0.0381095	1.14255	0.947653	0.076297	0.0761634	2.38552	1.03844	0.375788	1.71831	3.6228	1.6343	1.37366	0.0666804	3.29587	2.92728	1.51995	0.936669	1.05999	3.24109	0.0941655	3.6228	1.51022	1.88443	0.106143	0.365685	0.215573	0.0922822	3.55034	1.48001
0.00697581	0.0335668	0.0868997	0.00547083	0.0964073	0.0555452	0.00665027	0.0320003	0.0828444	0.00521552	1.54305	0.0432631	1.0489	1.0555	0.0809777	0.0778172	2.28092	1.04197	0.350506	1.60313	3.92244	1.82512	1.37192	0.0767685	3.36033	3.18683	1.64661	0.938669	1.05289	3.19695	0.100973	3.92244	1.59898	1.88965	0.119929	0.36677	0.204398	0.0989534	3.84399	1.567
0.00863529	0.0377913	0.0841225	0.00628575	0.0978777	0.0517425	0.00823231	0.0360277	0.0801967	0.00599242	1.56188	0.0491775	0.877278	1.16056	0.0833847	0.0794371	2.1557	1.05634	0.301817	1.42321	4.11698	1.97344	1.37454	0.089056	3.33873	3.363	1.74631	0.944265	1.02228	3.07311	0.103291	4.11698	1.68708	1.88819	0.132055	0.355292	0.19466	0.101225	4.03464	1.65334
0.00983642	0.0420522	0.0793845	0.00761793	0.095398	0.0501147	0.00937739	0.0400898	0.0756799	0.00726243	1.5883	0.0561312	0.682909	1.25206	0.0835932	0.0812322	2.00867	1.07608	0.246846	1.21607	4.1857	2.06816	1.37953	0.103027	3.232	3.43849	1.81103	0.951966	0.971308	2.88071	0.104884	4.1857	1.76427	1.88877	0.141916	0.333242	0.186054	0.102787	4.10199	1.72899
0.00996074	0.0463088	0.0737652	0.00990602	0.0889107	0.0503512	0.00949591	0.0441477	0.0703228	0.00944374	1.61074	0.063701	0.555531	1.31629	0.0819735	0.0835661	1.84388	1.09336	0.21283	1.04531	4.13609	2.10427	1.37286	0.118256	3.05299	3.41673	1.83301	0.952297	0.904633	2.63552	0.10774	4.13609	1.8238	1.89581	0.149893	0.303446	0.178809	0.105585	4.05337	1.78733
0.00894934	0.0504219	0.0684602	0.0131417	0.0787215	0.051426	0.0085317	0.0480689	0.0652654	0.0125284	1.62153	0.0712505	0.568585	1.34322	0.0793592	0.0867783	1.67125	1.10287	0.221866	0.966048	3.99685	2.08232	1.35041	0.134178	2.82441	3.31702	1.81134	0.942318	0.828324	2.3581	0.107524	3.99685	1.8655	1.9041	0.156602	0.269625	0.173375	0.105374	3.91691	1.82819
0.00765808	0.0544225	0.0645366	0.0167581	0.0660419	0.0520054	0.0073007	0.0518827	0.0615249	0.015976	1.61909	0.0776162	0.743317	1.33022	0.0766533	0.0906363	1.50318	1.1032	0.279695	0.998876	3.80606	2.01241	1.31601	0.150007	2.57568	3.16793	1.75396	0.924343	0.750067	2.07467	0.105321	3.80606	1.89018	1.90235	0.162976	0.235159	0.169514	0.103214	3.72994	1.85237
0.00682167	0.0587222	0.0628225	0.020077	0.0528643	0.0513543	0.00650333	0.0559818	0.0598908	0.0191401	1.60878	0.0823058	1.033	1.28191	0.0746487	0.0944391	1.34929	1.09776	0.371657	1.11663	3.59978	1.90322	1.28092	0.164741	2.33968	2.9962	1.67017	0.905565	0.679347	1.81761	0.108728	3.59978	1.89751	1.87895	0.168834	0.201407	0.166374	0.106554	3.52779	1.85956
0.00629887	0.0642583	0.0637636	0.0229311	0.0412943	0.0493457	0.00600492	0.0612596	0.060788	0.021861	1.60032	0.0858269	1.40267	1.20604	0.0739724	0.0971955	1.21511	1.0932	0.487369	1.29729	3.39432	1.7763	1.26199	0.177268	2.14268	2.81945	1.57962	0.89687	0.625369	1.61869	0.117893	3.39432	1.88554	1.82347	0.172895	0.169307	0.163388	0.115535	3.32643	1.84783
0.00608298	0.0719216	0.0669473	0.0258183	0.0327854	0.0464309	0.0057991	0.0685652	0.0638231	0.0246135	1.60353	0.088911	1.7887	1.11157	0.0751168	0.0983466	1.09894	1.09629	0.607809	1.49607	3.17644	1.65315	1.27068	0.18627	1.99518	2.63561	1.50024	0.905484	0.594131	1.49984	0.126267	3.17644	1.85142	1.7301	0.174206	0.141281	0.160175	0.123742	3.11291	1.81439
0.00583961	0.0815564	0.0705006	0.0290232	0.0275184	0.043362	0.00556709	0.0777504	0.0672106	0.0276688	1.62435	0.0919491	2.10317	1.01083	0.0776759	0.098424	0.999547	1.1111	0.706272	1.65282	2.92919	1.53762	1.30091	0.190519	1.8941	2.43458	1.4327	0.926969	0.585868	1.46443	0.134975	2.92919	1.7938	1.60159	0.173066	0.120582	0.156535	0.132275	2.8706	1.75793
0.00536632	0.0924766	0.0720941	0.0329537	0.0252908	0.0406437	0.00511589	0.088161	0.0687297	0.0314159	1.65755	0.0949312	2.25104	0.914476	0.0808644	0.0978116	0.920062	1.13414	0.753607	1.70657	2.647	1.43509	1.34001	0.189093	1.82645	2.21433	1.3766	0.952587	0.594678	1.49558	0.142571	2.647	1.71151	1.44727	0.170877	0.10793	0.152303	0.13972	2.59406	1.67728
0.00532333	0.104328	0.0706115	0.0382256	0.0255252	0.0383161	0.00507491	0.0994593	0.0673163	0.0364418	1.69061	0.0967997	2.15845	0.834357	0.0843279	0.0963843	0.867369	1.15676	0.726459	1.61343	2.35798	1.37368	1.38107	0.181578	1.78561	2.00241	1.34852	0.97761	0.613036	1.57016	0.143216	2.35798	1.60649	1.27913	0.168276	0.10114	0.146971	0.140352	2.31083	1.57436
0.00676304	0.116396	0.0664087	0.0449839	0.0272905	0.0362106	0.00644743	0.110964	0.0633096	0.0428847	1.7184	0.0967679	1.85013	0.782364	0.0875915	0.0941057	0.847581	1.17528	0.631885	1.39372	2.0931	1.37757	1.42121	0.168035	1.76645	1.82704	1.36369	1.00013	0.634012	1.66592	0.13983	2.0931	1.48473	1.11138	0.165047	0.0990078	0.140933	0.137033	2.05124	1.45504
0.0101644	0.127235	0.0604703	0.0528817	0.0298991	0.0344058	0.00969004	0.121297	0.0576483	0.0504139	1.74534	0.0945618	1.45627	0.76263	0.0902071	0.0915708	0.861527	1.19256	0.50963	1.13399	1.85991	1.45571	1.46544	0.149418	1.75855	1.69606	1.42965	1.02378	0.652228	1.76367	0.14572	1.85991	1.35633	0.960389	0.160901	0.100947	0.134606	0.142806	1.82271	1.3292
0.0153541	0.135531	0.054169	0.061159	0.0324745	0.0333006	0.0146376	0.129206	0.0516412	0.0583049	1.77264	0.0899976	1.10235	0.766176	0.0915076	0.0895966	0.901207	1.20936	0.398053	0.9137	1.65297	1.59988	1.51936	0.127268	1.74841	1.60327	1.54265	1.05279	0.663172	1.84573	0.165727	1.65297	1.23089	0.836324	0.154832	0.105413	0.128057	0.162412	1.61991	1.20627
0.0214974	0.14024	0.0488866	0.0692125	0.0350558	0.033256	0.0204942	0.133695	0.0466052	0.0659826	1.80258	0.0843033	0.800759	0.779486	0.0906608	0.0888778	0.953783	1.22757	0.301768	0.734335	1.45014	1.79286	1.57146	0.103406	1.7197	1.52853	1.68763	1.08004	0.663639	1.89799	0.178416	1.45014	1.1087	0.742973	0.14579	0.110988	0.121124	0.174847	1.42114	1.08652
0.0281681	0.140201	0.0451092	0.0764722	0.0380762	0.0343761	0.0268536	0.133658	0.0430041	0.0729035	1.83433	0.0797978	0.534926	0.793258	0.0872335	0.0897524	1.00857	1.24736	0.217242	0.579637	1.23651	2.01573	1.61293	0.0800134	1.6635	1.45593	1.8492	1.10036	0.65309	1.91409	0.170358	1.23651	0.979481	0.681777	0.133809	0.116786	0.114114	0.166951	1.21178	0.959891
0.0354253	0.134812	0.0430751	0.0822287	0.0418487	0.0364213	0.0337721	0.128521	0.0410649	0.0783914	1.85964	0.0779803	0.289574	0.804135	0.0811489	0.0921818	1.05767	1.26367	0.14079	0.436742	1.03122	2.24698	1.64154	0.0593925	1.58587	1.39153	2.01233	1.11297	0.633088	1.89413	0.147263	1.03122	0.833136	0.651541	0.119357	0.122612	0.107131	0.144318	1.01059	0.816473
0.0432492	0.124683	0.0427515	0.0860594	0.0459625	0.0390601	0.0412309	0.118864	0.0407565	0.0820433	1.86972	0.078653	0.135138	0.81438	0.0729554	0.0951913	1.09618	1.2706	0.0938777	0.351491	0.864654	2.44659	1.65831	0.0432593	1.50026	1.34303	2.15066	1.11909	0.606626	1.844	0.126621	0.864654	0.674179	0.644592	0.10249	0.127366	0.101994	0.124088	0.847361	0.660695
0.0510509	0.111509	0.043785	0.0879645	0.0497363	0.0418774	0.0486686	0.106305	0.0417417	0.0838595	1.8618	0.0801684	0.0888877	0.83079	0.0642009	0.0974154	1.12112	1.26579	0.0807045	0.334341	0.752649	2.57024	1.66816	0.0322036	1.41926	1.30711	2.23619	1.1222	0.577683	1.77515	0.121543	0.752649	0.515922	0.648144	0.0833552	0.12915	0.101236	0.119112	0.737596	0.505604
0.0577801	0.0974478	0.0455206	0.0878002	0.0525718	0.04455	0.0550837	0.0929002	0.0433963	0.0837028	1.83425	0.0816526	0.0802634	0.860336	0.0560957	0.0976117	1.13093	1.24787	0.0790492	0.337724	0.692641	2.59395	1.675	0.0262075	1.351	1.27453	2.25414	1.12488	0.550437	1.70095	0.147271	0.692641	0.373849	0.653885	0.0628009	0.125701	0.10624	0.144326	0.678788	0.366372
0.0629688	0.0846945	0.0474575	0.0851399	0.0541951	0.0466659	0.0600302	0.0807421	0.0452428	0.0811667	1.78694	0.0831376	0.0701279	0.905323	0.0490241	0.0958248	1.12515	1.21679	0.0769309	0.335331	0.673055	2.51486	1.67556	0.0249132	1.29944	1.23669	2.20158	1.12484	0.528229	1.63283	0.228771	0.673055	0.263137	0.660164	0.0426689	0.116518	0.118551	0.224195	0.659594	0.257874
0.0663973	0.0757607	0.0492956	0.0801661	0.0547789	0.0477976	0.0632988	0.0722252	0.0469951	0.076425	1.72206	0.0850038	0.0581753	0.959512	0.0429721	0.0927407	1.10235	1.17411	0.0745096	0.325907	0.674768	2.34298	1.67021	0.0278363	1.26346	1.18398	2.08532	1.1222	0.513015	1.57806	0.381463	0.674768	0.1924	0.666641	0.0252883	0.103497	0.139572	0.373833	0.661273	0.188552
0.0680084	0.0716966	0.0503913	0.0737555	0.0544293	0.0478715	0.0648347	0.0683508	0.0480397	0.0703136	1.64466	0.0881311	0.0504066	1.01325	0.03821	0.0889219	1.06174	1.12347	0.0742121	0.312293	0.676202	2.11697	1.66137	0.0344444	1.23844	1.11412	1.93187	1.11837	0.50545	1.53985	0.588772	0.676202	0.165117	0.67082	0.0125987	0.0889695	0.168977	0.576996	0.662678	0.161814
0.0683624	0.071384	0.0505891	0.0669496	0.0530245	0.0471098	0.0651722	0.0680528	0.0482283	0.0638253	1.56296	0.0934057	0.0460092	1.05706	0.0349444	0.0850035	1.00607	1.07062	0.0763799	0.294055	0.668803	1.88732	1.6504	0.0437189	1.22075	1.03723	1.77533	1.11396	0.504406	1.51679	0.808694	0.668803	0.172817	0.667611	0.00526662	0.0751246	0.204526	0.79252	0.655427	0.16936
0.0674511	0.0728681	0.0508149	0.0603765	0.0508528	0.0456242	0.0643034	0.0694676	0.0484435	0.057559	1.48628	0.101491	0.0433276	1.08472	0.0331974	0.0814305	0.940748	1.02198	0.0809475	0.271362	0.651607	1.69041	1.6412	0.0547214	1.20368	0.964067	1.64118	1.11128	0.506253	1.49927	0.988128	0.651607	0.199577	0.652346	0.00372633	0.0631211	0.242505	0.968365	0.638575	0.195585
0.064805	0.0748241	0.052019	0.0543143	0.0488403	0.0435204	0.0617808	0.0713323	0.0495915	0.0517796	1.42543	0.112136	0.0396963	1.09652	0.0331199	0.0781765	0.872787	0.984677	0.0869308	0.244291	0.624937	1.53813	1.62683	0.0668641	1.1801	0.898573	1.53516	1.1055	0.507191	1.47643	1.08074	0.624937	0.235942	0.623936	0.00837951	0.0530468	0.279243	1.05912	0.612438	0.231223
0.0607018	0.0766898	0.0542556	0.049078	0.0476883	0.0413164	0.0578691	0.073111	0.0517237	0.0467877	1.39023	0.124732	0.0334519	1.09543	0.034918	0.0748836	0.808657	0.96507	0.0934132	0.213461	0.590152	1.41979	1.59014	0.0795341	1.14845	0.838303	1.44477	1.08501	0.505887	1.44531	1.08058	0.590152	0.278293	0.58409	0.0193318	0.0444934	0.312421	1.05896	0.578348	0.272727
0.0559404	0.0782731	0.0567101	0.0448475	0.0476623	0.039496	0.0533299	0.0746204	0.0540637	0.0427546	1.38901	0.138539	0.0317486	1.08631	0.0387213	0.072091	0.755261	0.968495	0.102096	0.185814	0.54769	1.32453	1.5323	0.0921246	1.1105	0.780146	1.36314	1.0504	0.502696	1.40834	1.03087	0.54769	0.324489	0.535572	0.0357057	0.0365046	0.339734	1.01025	0.536736	0.317999
0.0513232	0.0790098	0.0589416	0.0416567	0.0482953	0.0382639	0.0489281	0.0753227	0.056191	0.0397127	1.42827	0.152717	0.0401629	1.07237	0.0437067	0.0706254	0.718296	0.999012	0.114128	0.166922	0.501288	1.22548	1.45284	0.103954	1.06772	0.718176	1.27221	1.00114	0.497309	1.36598	1.0031	0.501288	0.370978	0.481295	0.0564226	0.0291885	0.358693	0.983037	0.491262	0.363558
0.0473731	0.0790452	0.0605596	0.0395164	0.0489715	0.0374361	0.0451623	0.0753564	0.0577335	0.0376723	1.50875	0.16556	0.0584662	1.05483	0.0489458	0.0702247	0.69894	1.05661	0.128303	0.157106	0.458491	1.0979	1.35034	0.114246	1.02005	0.64967	1.15504	0.936024	0.488068	1.31459	1.02683	0.458491	0.413779	0.42339	0.080499	0.0232588	0.367121	1.0063	0.449321	0.405504
0.0441287	0.0787512	0.0605843	0.0384092	0.0491465	0.0369651	0.0420694	0.0750761	0.057757	0.0366168	1.62624	0.174985	0.0782561	1.03905	0.0535977	0.0702964	0.695518	1.13782	0.140655	0.150573	0.423339	0.938815	1.2455	0.122483	0.963807	0.576388	1.01613	0.868712	0.472301	1.24674	1.06814	0.423339	0.449574	0.363536	0.106929	0.02003	0.364211	1.04678	0.414872	0.440582
0.0416623	0.0783501	0.0581067	0.0384209	0.0486587	0.0369795	0.0397181	0.0746938	0.055395	0.0366279	1.76055	0.179464	0.0909853	1.03071	0.0569676	0.0710045	0.701193	1.22873	0.147545	0.141302	0.391942	0.765245	1.16642	0.128316	0.89236	0.501071	0.875642	0.81782	0.447233	1.15433	1.12206	0.391942	0.475766	0.302455	0.135083	0.0203726	0.350593	1.09962	0.384103	0.466251
0.0402765	0.0780814	0.0531333	0.0397731	0.0476782	0.0373615	0.0383969	0.0744376	0.0506538	0.037917	1.88969	0.177792	0.0992783	1.03188	0.0587779	0.0727073	0.710806	1.31431	0.148973	0.131836	0.359224	0.599362	1.13727	0.13136	0.803828	0.427282	0.755918	0.799337	0.412471	1.03691	1.20423	0.359224	0.490408	0.242465	0.164299	0.0244916	0.32797	1.18014	0.352039	0.480599
0.039728	0.0776012	0.0469159	0.0427109	0.0466478	0.0379557	0.0378741	0.0739798	0.0447265	0.0407178	2.0014	0.17004	0.105367	1.03944	0.0589176	0.0749782	0.723374	1.38641	0.145673	0.125051	0.326222	0.449006	1.16569	0.131391	0.703248	0.35817	0.664587	0.818297	0.370079	0.901548	1.32672	0.326222	0.492813	0.186723	0.193506	0.0313795	0.299804	1.30018	0.319697	0.482957
0.039403	0.0767831	0.0408485	0.047041	0.046147	0.0386425	0.0375642	0.0731998	0.0389423	0.0448458	2.08607	0.157182	0.103787	1.04467	0.0567711	0.0769577	0.737018	1.43892	0.136616	0.117836	0.297299	0.322032	1.23082	0.128448	0.59878	0.299103	0.600344	0.860791	0.323276	0.75844	1.44428	0.297299	0.483906	0.138083	0.22148	0.0395113	0.270805	1.4154	0.291353	0.474228
0.0380939	0.0762014	0.0358446	0.0517305	0.0464379	0.0392633	0.0363162	0.0726453	0.0341719	0.0493164	2.13336	0.141104	0.0902052	1.03809	0.0522666	0.0784801	0.747791	1.46551	0.121732	0.106917	0.276041	0.233796	1.29531	0.122988	0.497228	0.257283	0.561727	0.902074	0.275038	0.616103	1.51068	0.276041	0.465135	0.0996868	0.248225	0.045893	0.246041	1.48046	0.27052	0.455832
0.0352531	0.0756539	0.03184	0.0555837	0.0471454	0.0394555	0.033608	0.0721234	0.0303542	0.0529898	2.13794	0.123971	0.072829	1.01887	0.0460876	0.0795319	0.750128	1.46331	0.104982	0.0957986	0.26368	0.18668	1.33141	0.115916	0.40636	0.23428	0.541627	0.923925	0.229435	0.485611	1.48065	0.26368	0.438123	0.0743934	0.273543	0.0480211	0.229803	1.45104	0.258406	0.42936
0.0317423	0.0747723	0.0286414	0.0580632	0.0479138	0.0390056	0.030261	0.0712829	0.0273048	0.0553536	2.10299	0.107614	0.0600428	0.992045	0.0393269	0.0795735	0.742656	1.43499	0.0901559	0.0888984	0.257528	0.174233	1.32629	0.108158	0.332329	0.226279	0.531728	0.918086	0.190375	0.377455	1.31775	0.257528	0.405088	0.0630312	0.296512	0.0458581	0.223719	1.29139	0.252378	0.396987
0.0291791	0.0731846	0.025963	0.0593758	0.0483864	0.0381009	0.0278174	0.0697694	0.0247514	0.0566049	2.03774	0.0929034	0.0559546	0.960212	0.0327046	0.0781615	0.727657	1.38698	0.079095	0.0886778	0.251159	0.183341	1.27061	0.100485	0.279056	0.224886	0.520353	0.878561	0.161159	0.300539	1.07364	0.251159	0.368063	0.0624294	0.31537	0.0411402	0.22692	1.05217	0.246136	0.360702
0.0285019	0.0700609	0.0236308	0.0600244	0.0487553	0.0372278	0.0271718	0.0667914	0.0225281	0.0572233	1.95326	0.0801306	0.0656048	0.925583	0.0266435	0.0754644	0.706929	1.32675	0.0735392	0.0977006	0.239592	0.192615	1.16261	0.0934198	0.246063	0.22008	0.492694	0.804344	0.142646	0.256487	0.82344	0.239592	0.328515	0.0671111	0.327652	0.0365803	0.236827	0.806971	0.2348	0.321945
0.0296383	0.0653998	0.0220615	0.0605885	0.0491586	0.036879	0.0282551	0.0623478	0.0210319	0.0577611	1.8495	0.069566	0.0869864	0.895941	0.0219005	0.0723524	0.678655	1.25433	0.0730531	0.113728	0.220694	0.193271	1.01257	0.0872998	0.229212	0.207688	0.446119	0.7024	0.133429	0.240092	0.63754	0.220694	0.286828	0.0736668	0.330973	0.0336109	0.250549	0.624789	0.21628	0.281092
0.0325561	0.0601835	0.021968	0.0616081	0.049654	0.0374137	0.0310368	0.0573749	0.0209428	0.058733	1.72009	0.0605202	0.108198	0.879017	0.0192879	0.0691885	0.639833	1.16529	0.0735274	0.128301	0.195801	0.185827	0.840269	0.0822282	0.221076	0.18876	0.387169	0.585944	0.12989	0.239588	0.574296	0.195801	0.242903	0.0803836	0.324146	0.0325232	0.265953	0.56281	0.191885	0.238045
0.037988	0.0551679	0.0237631	0.0634656	0.0500797	0.0387901	0.0362152	0.0525934	0.0226542	0.0605039	1.55066	0.0527139	0.119564	0.880777	0.0190974	0.0665763	0.585177	1.04994	0.0718089	0.13453	0.167938	0.171942	0.667378	0.0777978	0.214468	0.165834	0.32374	0.469295	0.127934	0.242771	0.615956	0.167938	0.196992	0.0860263	0.307262	0.0329498	0.280163	0.603637	0.164579	0.193052
0.0460363	0.0504164	0.0274565	0.0658833	0.0502435	0.0407078	0.0438879	0.0480636	0.0261752	0.0628088	1.3258	0.0468545	0.117656	0.90452	0.021043	0.0650748	0.510037	0.898235	0.0673174	0.130166	0.139975	0.153102	0.511945	0.073415	0.205335	0.141289	0.262477	0.3643	0.124837	0.242215	0.726615	0.139975	0.152643	0.0903818	0.281931	0.0347405	0.291102	0.712083	0.137175	0.149591
0.0554546	0.0465031	0.0328548	0.0682913	0.0502205	0.0425064	0.0528667	0.0443329	0.0313216	0.0651043	1.05849	0.0433346	0.106489	0.949304	0.0247936	0.0641819	0.419576	0.718948	0.0615464	0.118479	0.114566	0.132205	0.379067	0.0689885	0.193267	0.117802	0.206911	0.274328	0.119956	0.236054	0.890809	0.114566	0.115076	0.0931668	0.250852	0.0369818	0.297992	0.872993	0.112275	0.112775
0.0643571	0.0444041	0.0399502	0.0698799	0.0502426	0.0435292	0.0613537	0.0423319	0.0380859	0.0666189	0.779083	0.0423509	0.0974237	1.00991	0.0300675	0.0631739	0.324449	0.532376	0.0581105	0.107714	0.0947915	0.113217	0.266608	0.0649713	0.179567	0.0986691	0.159016	0.198097	0.113751	0.224798	1.07136	0.0947915	0.0870198	0.0934034	0.216656	0.0388086	0.300215	1.04993	0.0928957	0.0852794
0.0710748	0.0445983	0.0488153	0.0704829	0.0505436	0.0436257	0.067758	0.042517	0.0465372	0.0671937	0.51947	0.0446168	0.0947718	1.07232	0.0366821	0.0624736	0.23543	0.359996	0.0588079	0.101244	0.0820189	0.0997093	0.181268	0.061666	0.165888	0.0859215	0.12327	0.140167	0.106999	0.210283	1.22342	0.0820189	0.0675059	0.0900521	0.181975	0.0391901	0.297018	1.19895	0.0803785	0.0661557
0.0744356	0.0468703	0.0588297	0.0704737	0.0512062	0.0432395	0.0709619	0.0446831	0.0560843	0.0671849	0.307557	0.0507556	0.0950529	1.11995	0.0446216	0.0629435	0.161926	0.220603	0.0629866	0.097173	0.0756207	0.092855	0.123561	0.0592868	0.153737	0.0795084	0.100619	0.10095	0.100645	0.195064	1.31486	0.0756207	0.0535836	0.0833431	0.149406	0.0369879	0.287467	1.28856	0.0741083	0.0525119
0.0743086	0.0508578	0.0691509	0.0698623	0.0521495	0.0430139	0.0708409	0.0484844	0.0659239	0.0666021	0.160443	0.0608814	0.0958655	1.13782	0.0534723	0.0650968	0.110501	0.125632	0.0699863	0.0945594	0.0725642	0.0879798	0.0895391	0.0581792	0.144214	0.0759431	0.0867088	0.0779222	0.0958802	0.182215	1.3381	0.0725642	0.0431748	0.0749239	0.121343	0.0321757	0.271102	1.31134	0.0711129	0.0423113
0.071869	0.0563238	0.0784959	0.0684571	0.0531922	0.0436921	0.0685151	0.0536953	0.0748327	0.0652624	0.080721	0.0745875	0.0971222	1.11442	0.0625105	0.0688979	0.0819995	0.0766875	0.0795091	0.0933707	0.0689067	0.0803712	0.0771714	0.0586643	0.137916	0.0711208	0.0777612	0.0698291	0.0937825	0.174488	1.26754	0.0689067	0.0341731	0.0664504	0.0995201	0.0255703	0.249087	1.24219	0.0675286	0.0334897
0.0678498	0.0630689	0.0857196	0.0665303	0.053923	0.0458374	0.0646835	0.0601257	0.0817193	0.0634255	0.0490484	0.0914351	0.100393	1.04443	0.0710392	0.0742968	0.0693664	0.060739	0.0917439	0.0940912	0.0642162	0.0704523	0.0762121	0.0608165	0.1358	0.0648858	0.070848	0.0698639	0.0949133	0.173518	1.11987	0.0642162	0.0265329	0.0584594	0.08359	0.0178342	0.223579	1.09747	0.0629318	0.0260023
0.0628548	0.0706649	0.0899213	0.0648453	0.0537215	0.0493946	0.0599216	0.0673672	0.085725	0.0618192	0.0411984	0.110263	0.109394	0.931599	0.0784615	0.0806712	0.0643424	0.0612794	0.107056	0.0987836	0.0590903	0.0605355	0.0786041	0.0644561	0.137915	0.0583613	0.0649863	0.072599	0.0990887	0.1791	0.962544	0.0590903	0.0207801	0.0506502	0.0725651	0.0104526	0.197141	0.943293	0.0579085	0.0203645
0.0568695	0.078713	0.0907629	0.0641104	0.0524174	0.0539645	0.0542156	0.0750398	0.0865273	0.0611186	0.0434392	0.129567	0.121717	0.787125	0.0844033	0.0872	0.0630854	0.0686934	0.123705	0.106026	0.0545486	0.0528875	0.08267	0.0692553	0.143476	0.0529371	0.0611616	0.0768133	0.105571	0.189576	0.878893	0.0545486	0.0178384	0.0431554	0.0652933	0.00507835	0.172904	0.861315	0.0534576	0.0174816
0.0495994	0.0860363	0.0884252	0.0645039	0.0499734	0.0589279	0.0472847	0.0820212	0.0842987	0.0614937	0.0492777	0.147295	0.127232	0.628832	0.0882586	0.0935579	0.0641698	0.0780224	0.137215	0.10935	0.0516809	0.0477809	0.0863625	0.0747441	0.150937	0.0494253	0.0589142	0.0809948	0.113159	0.202115	0.894211	0.0516809	0.0187927	0.0368345	0.061171	0.00372633	0.154672	0.876326	0.0506473	0.0184169
0.0412618	0.091493	0.0832138	0.066034	0.0467741	0.0634409	0.0393363	0.0872233	0.0793305	0.0629524	0.057268	0.16228	0.122494	0.477254	0.0897846	0.09949	0.0680651	0.0879444	0.145751	0.106914	0.0516365	0.0451804	0.0868407	0.0802189	0.158883	0.0485808	0.0573304	0.0830291	0.12055	0.214056	0.96546	0.0516365	0.0243989	0.0328656	0.0602369	0.00734927	0.145165	0.946151	0.0506037	0.0239109
0.032803	0.0943116	0.0761931	0.0686866	0.0434878	0.0664437	0.0312722	0.0899103	0.0726374	0.0654812	0.0665857	0.173935	0.113282	0.35025	0.0890228	0.104681	0.0744359	0.0977305	0.150696	0.10253	0.0555841	0.0445436	0.0832388	0.0848318	0.166469	0.051013	0.0557772	0.0820732	0.126609	0.223579	1.06752	0.0555841	0.035226	0.0314204	0.0619126	0.01521	0.145282	1.04617	0.0544724	0.0345215
0.0259775	0.0941993	0.0683634	0.0720628	0.0406376	0.0671841	0.0247652	0.0898034	0.0651731	0.0686999	0.0752486	0.18213	0.100926	0.256814	0.0862391	0.108716	0.0818498	0.106019	0.15237	0.0966707	0.0642841	0.0444142	0.0764021	0.0882095	0.172957	0.0567725	0.0535488	0.0785737	0.130629	0.229222	1.17161	0.0642841	0.0509324	0.031993	0.0652241	0.0264395	0.154157	1.14818	0.0629984	0.0499138
0.0219687	0.0914993	0.0609201	0.0752522	0.0388266	0.065291	0.0209435	0.0872293	0.0580772	0.0717404	0.0814165	0.187983	0.0866053	0.193291	0.0818819	0.111296	0.0887673	0.111926	0.151881	0.0896367	0.0777262	0.0437682	0.0668951	0.0901743	0.177836	0.0655315	0.0501393	0.0728514	0.132253	0.230223	1.21587	0.0777262	0.0694617	0.0338665	0.0691503	0.0404034	0.169951	1.19155	0.0761717	0.0680725
0.0207582	0.0871992	0.0545032	0.0774444	0.0384039	0.0607501	0.0197895	0.0831299	0.0519597	0.0738304	0.0851173	0.193899	0.0701799	0.148712	0.0765835	0.112048	0.0944367	0.116207	0.150788	0.0809536	0.0949109	0.043	0.0565934	0.090815	0.180926	0.0767473	0.0463993	0.0661843	0.131601	0.226781	1.14705	0.0949109	0.0889279	0.0358894	0.0734832	0.0561436	0.190779	1.12411	0.0930127	0.0871493
0.0213199	0.0824756	0.0496448	0.0787185	0.0396704	0.0537582	0.020325	0.0786268	0.0473281	0.075045	0.086719	0.20198	0.0621732	0.116756	0.0710234	0.110813	0.0984038	0.119753	0.15372	0.0773537	0.113634	0.0430766	0.0481138	0.0904173	0.181718	0.0892532	0.0437934	0.0604066	0.128951	0.21917	0.969194	0.113634	0.107364	0.0366695	0.0784668	0.0717559	0.214201	0.94981	0.111361	0.105217
0.0226239	0.078389	0.0466634	0.0795159	0.0426792	0.0448505	0.0215681	0.0747308	0.0444858	0.0758052	0.0861186	0.21384	0.0672026	0.096576	0.0659314	0.107526	0.0997667	0.12299	0.163169	0.0814803	0.131495	0.0441541	0.0426157	0.0892448	0.179472	0.101498	0.042789	0.0563738	0.124483	0.207405	0.727289	0.131495	0.123224	0.0355164	0.0842566	0.0855131	0.237436	0.712743	0.128865	0.12076
0.0242164	0.0748937	0.0464378	0.0800126	0.0471186	0.0350645	0.0230863	0.0713987	0.0442707	0.0762787	0.0835323	0.229698	0.078772	0.0873795	0.0625344	0.10227	0.0981852	0.126129	0.177289	0.088799	0.146518	0.0450957	0.0398368	0.0873874	0.173336	0.111809	0.042546	0.0539393	0.118149	0.19114	0.489806	0.146518	0.135307	0.0328998	0.0917838	0.0962824	0.25757	0.48001	0.143588	0.132601
0.0266446	0.0711035	0.0501111	0.0801733	0.0523768	0.0255402	0.0254012	0.0677853	0.0477725	0.0764319	0.0789547	0.24872	0.0926538	0.08862	0.0619997	0.0956953	0.09422	0.128911	0.194227	0.0967728	0.157709	0.0446619	0.039395	0.0851325	0.163283	0.119133	0.0421183	0.0529382	0.110273	0.170801	0.328339	0.157709	0.143106	0.0294625	0.100935	0.103033	0.272442	0.321772	0.154555	0.140244
0.0304915	0.0663822	0.057691	0.080151	0.0576108	0.0174332	0.0290686	0.0632843	0.0549987	0.0764106	0.072424	0.269733	0.107252	0.0968274	0.0650568	0.0882697	0.0884278	0.131001	0.212713	0.10461	0.164705	0.0415893	0.0405391	0.0826356	0.149985	0.122835	0.0404285	0.0529186	0.101328	0.147566	0.228227	0.164705	0.146663	0.0254467	0.111213	0.105223	0.281168	0.223662	0.161411	0.14373
0.035149	0.0599509	0.0682776	0.0796522	0.0624027	0.0121473	0.0335087	0.0571532	0.0650913	0.0759351	0.0646936	0.291669	0.119548	0.106978	0.0707123	0.080279	0.0815105	0.132574	0.231107	0.110534	0.167324	0.0353406	0.0418658	0.0799474	0.134394	0.122623	0.0366783	0.0529608	0.0918223	0.122949	0.150573	0.167324	0.146601	0.020888	0.121443	0.103209	0.283178	0.147561	0.163978	0.143669
0.0403704	0.0521756	0.0804457	0.0784621	0.0664359	0.0108395	0.0384864	0.0497408	0.0766915	0.0748005	0.0563351	0.314328	0.121164	0.11652	0.0769078	0.0721955	0.0736291	0.133951	0.246709	0.108952	0.165514	0.0268869	0.0419696	0.0772049	0.117606	0.118767	0.0310751	0.0521706	0.0823702	0.0986178	0.0945232	0.165514	0.143727	0.0160653	0.130273	0.0976154	0.279008	0.0926327	0.162204	0.140853
0.0461409	0.0442987	0.092659	0.0767014	0.0693738	0.0142679	0.0439877	0.0422314	0.0883349	0.073122	0.0479999	0.338551	0.110738	0.124388	0.0816719	0.0644836	0.0643095	0.135822	0.25966	0.0986198	0.159857	0.0181175	0.0402117	0.0747723	0.100462	0.112248	0.024678	0.0502364	0.0735236	0.0755599	0.0721076	0.159857	0.138726	0.0112663	0.136884	0.089081	0.269821	0.0706655	0.15666	0.135951
0.0516286	0.0370495	0.103772	0.0742349	0.0709073	0.0224479	0.0492193	0.0353205	0.098929	0.0707707	0.0410604	0.365811	0.104254	0.129102	0.0839845	0.0577416	0.0539558	0.139556	0.275845	0.0901848	0.150886	0.0108772	0.0365492	0.0728969	0.0833823	0.103999	0.0187035	0.0472072	0.0655671	0.0541569	0.0715543	0.150886	0.131776	0.00708903	0.141261	0.0781608	0.256802	0.0701233	0.147868	0.129141
0.0559312	0.0313156	0.112	0.0703265	0.0707406	0.0347976	0.0533211	0.0298542	0.106773	0.0670446	0.0375122	0.39662	0.117975	0.129716	0.0836332	0.0526429	0.0437751	0.146638	0.300592	0.0947858	0.139204	0.00647287	0.0321964	0.0720237	0.0670404	0.0948307	0.0144035	0.0440317	0.0590247	0.0351347	0.0764891	0.139204	0.122754	0.00439844	0.143614	0.0663964	0.241795	0.0749593	0.13642	0.120299
0.0582601	0.028666	0.115902	0.0649109	0.0687757	0.0505323	0.0555413	0.0273283	0.110493	0.0618818	0.0379222	0.430426	0.15929	0.126472	0.0806378	0.0498186	0.0348802	0.157279	0.3358	0.117819	0.126342	0.00443633	0.02875	0.0723174	0.0528855	0.0856179	0.0119659	0.0418261	0.0544619	0.0199476	0.0808566	0.126342	0.111937	0.00372633	0.144073	0.0564766	0.226395	0.0792395	0.123815	0.109698
0.0582605	0.0298301	0.114886	0.0588993	0.0651797	0.0688767	0.0555417	0.0284381	0.109525	0.0561506	0.0412828	0.465752	0.215885	0.120681	0.0748842	0.0495395	0.0278431	0.170353	0.376706	0.151515	0.114192	0.00372633	0.0270205	0.0734491	0.0420088	0.0772956	0.0109506	0.0410277	0.0518935	0.00934299	0.0826166	0.114192	0.0991352	0.00446009	0.141493	0.049992	0.21177	0.0809642	0.111908	0.0971525
0.056349	0.0346981	0.109222	0.0532475	0.060282	0.0892334	0.0537193	0.0330788	0.104125	0.0507626	0.0453092	0.500696	0.275219	0.113157	0.0666554	0.0515587	0.0228238	0.183753	0.418198	0.187944	0.105396	0.00403122	0.0274618	0.0749596	0.0355946	0.0715274	0.0112922	0.0417952	0.0511812	0.00385562	0.0809388	0.105396	0.0852589	0.00563969	0.134765	0.0479953	0.199075	0.07932	0.103288	0.0835538
0.0531257	0.0430043	0.100016	0.048436	0.0546557	0.111019	0.0506465	0.0409975	0.095349	0.0461756	0.0480755	0.532828	0.331423	0.104169	0.0568517	0.0555307	0.0197569	0.195451	0.456855	0.223455	0.102324	0.0060872	0.0299817	0.0762433	0.0345457	0.0701233	0.0134524	0.0438774	0.0519964	0.00372633	0.0759009	0.102324	0.0711975	0.00758415	0.123717	0.0510537	0.189334	0.0743829	0.100277	0.0697736
0.0491143	0.0536452	0.0884361	0.0448394	0.0490261	0.133301	0.0468223	0.0511418	0.0843091	0.0427469	0.0490877	0.56043	0.388642	0.0942372	0.046748	0.0611211	0.0186025	0.20459	0.492803	0.260869	0.105614	0.0107626	0.0339893	0.0769161	0.0395879	0.0737819	0.017825	0.0467599	0.0543303	0.00974313	0.066151	0.105614	0.0587809	0.0109501	0.108602	0.0589562	0.183041	0.0648279	0.103502	0.0576052
0.0453441	0.0648941	0.075471	0.0428951	0.0437933	0.154806	0.043228	0.0618657	0.071949	0.0408934	0.0490004	0.58296	0.452675	0.0838141	0.0372734	0.0674708	0.0189572	0.211441	0.527461	0.303748	0.114079	0.0177106	0.0389404	0.0769549	0.050373	0.0816019	0.0240084	0.0500728	0.0581786	0.0219424	0.0555339	0.114079	0.0498249	0.0162288	0.0906998	0.0710788	0.179727	0.0544232	0.111797	0.0488284
0.0424925	0.0750808	0.062668	0.0424689	0.0389519	0.174428	0.0405095	0.071577	0.0597435	0.040487	0.0485436	0.599682	0.52588	0.0726743	0.028936	0.0738701	0.0209109	0.216265	0.561058	0.353599	0.124351	0.0267866	0.0444246	0.0762155	0.0650394	0.0912937	0.0317774	0.0534972	0.0630661	0.0391142	0.0489908	0.124351	0.0453383	0.0231224	0.0719906	0.085997	0.177708	0.048011	0.121864	0.0444316
0.0405581	0.0835365	0.051478	0.0428917	0.0348503	0.191204	0.0386654	0.0796382	0.0490757	0.0408901	0.047883	0.609724	0.611492	0.0606027	0.0220944	0.0797533	0.0250568	0.218904	0.594007	0.412848	0.13211	0.0372967	0.0501312	0.0745726	0.0812386	0.0997596	0.0405722	0.0567869	0.0684418	0.0597663	0.0465726	0.13211	0.0451201	0.0306541	0.0537493	0.102627	0.175117	0.0456412	0.129468	0.0442177
0.0394095	0.0902645	0.0434264	0.0436083	0.0321157	0.204199	0.0375704	0.0860521	0.0413999	0.0415733	0.0471789	0.612275	0.712747	0.0484915	0.0171576	0.0852564	0.031698	0.219217	0.626759	0.48378	0.134979	0.0471286	0.0558393	0.0720565	0.0969235	0.104753	0.0489154	0.0598039	0.0737137	0.081945	0.0472638	0.134979	0.0484423	0.0382776	0.0373515	0.119702	0.171352	0.0463186	0.13228	0.0474735
LIN 40 AGONISTI TB 1 basket	LIN 40 AGONISTI 2 TB basket	LIN 40 AGONISTI 3 TB basket	LIN 40 AGONISTI TB 4 basket	LIN 40 AGONISTI TB 5 basket	LIN 40 AGONISTI TB 6 basket	LIN 40 AGONISTI TB 7 basket	LIN 40 AGONISTI TB 8 basket	LIN 40 AGONISTI TB 9 basket	LIN 40 AGONISTI TB 10 basket	LIN 40 AGONISTI TB 1 tennis	LIN 40 AGONISTI TB 2 tennis	LIN 40 AGONISTI TB 3 tennis	LIN 40 AGONISTI TB 4 tennis	LIN 40 AGONISTI TB 5 tennis	LIN 40 AGONISTI TB 6 tennis	LIN 40 AGONISTI TB 7 tennis	LIN 40 AGONISTI TB 8 tennis	LIN 40 AGONISTI TB 9 tennis	LIN 40 AGONISTI TB 10 tennis	LIN 40 AGONISTI TB 1 running	LIN 40 AGONISTI TB 2 running	LIN 40 AGONISTI TB 3 running	LIN 40 AGONISTI TB 4 running	LIN 40 AGONISTI TB 5 running	LIN 40 AGONISTI TB 6 running	LIN 40 AGONISTI TB 7 running	LIN 40 AGONISTI TB 8 running	LIN 40 AGONISTI TB 9 running	LIN 40 AGONISTI TB 10 running	LIN 40 AGONISTI TB 1 swimming	LIN 40 AGONISTI TB 2 swimming	LIN 40 AGONISTI 3 TB swimming	LIN 40 AGONISTI TB 4 swimming	LIN 40 AGONISTI TB 5 swimming	LIN 40 AGONISTI TB 6 swimming	LIN 40 AGONISTI TB 7 swimming	LIN 40 AGONISTI TB 8 swimming	LIN 40 AGONISTI TB 9 swimming	LIN 40 AGONISTI TB 10 swimming
0.00241323	0.00250095	0.00590751	0.0029383	0.00222503	0.00105762	0.00890011	0.0042305	0.0188268	0.0245332	0.0427284	0.0506237	0.212312	0.0449773	0.0532881	0.0272003	0.223486	0.0617687	0.00586868	0.00204084	0.316298	0.0406957	0.143592	0.387622	0.124541	0.0660115	0.368241	0.118314	0.0627109	0.153683	0.00344213	0.0104192	0.00362329	0.00362329	0.0396212	0.0237094	0.00362329	0.348438	0.184686	0.065154
0.00251273	0.00253555	0.00595276	0.00294752	0.00214191	0.000965235	0.00856762	0.00386094	0.0193213	0.024747	0.0484406	0.0537135	0.213741	0.0509901	0.0565405	0.0284716	0.224991	0.0557548	0.00578739	0.00618087	0.306861	0.0408886	0.156349	0.368584	0.125072	0.0742722	0.350155	0.118819	0.0705586	0.14627	0.0104248	0.0102749	0.0109735	0.0109735	0.0460923	0.0331598	0.0109735	0.394486	0.17536	0.0592893
0.00264819	0.00265823	0.00598303	0.00291949	0.00207502	0.000856746	0.00830009	0.00342698	0.0195641	0.0263225	0.0536904	0.0556166	0.204782	0.0565162	0.0585438	0.0314293	0.21556	0.0495577	0.00556132	0.0110769	0.296902	0.0418023	0.164175	0.350776	0.126826	0.0827182	0.333237	0.120485	0.0785823	0.140717	0.0186825	0.00987354	0.0196658	0.0196658	0.0546746	0.0443748	0.0196658	0.4281	0.166178	0.0547067
0.00281022	0.00285129	0.00599911	0.00285179	0.00202327	0.000740671	0.00809307	0.00296268	0.0195738	0.028603	0.057969	0.0562908	0.185686	0.06102	0.0592535	0.0364025	0.195459	0.0437885	0.00523176	0.0166764	0.287051	0.0438217	0.166307	0.334335	0.129737	0.0911485	0.317618	0.12325	0.0865911	0.137077	0.0281268	0.00928845	0.0296071	0.0296071	0.0653642	0.0570602	0.0296071	0.447301	0.156954	0.0512503
0.00299479	0.00310159	0.0060005	0.0027562	0.00198444	0.000624907	0.00793777	0.00249963	0.0193236	0.0310966	0.0610517	0.0556944	0.158713	0.0642649	0.0586257	0.0436667	0.167066	0.0387497	0.00488694	0.0229584	0.277892	0.0468653	0.162821	0.319658	0.133241	0.0994867	0.303675	0.126579	0.0945124	0.134898	0.0387222	0.00867625	0.0407602	0.0407602	0.0778859	0.070838	0.0407602	0.45016	0.147759	0.0487038
0.00318878	0.00338318	0.0059864	0.00265551	0.00195477	0.000517219	0.00781906	0.00206887	0.0187493	0.0336583	0.0628669	0.0539366	0.127419	0.0661757	0.0567754	0.0530295	0.134126	0.0344007	0.00464983	0.0298641	0.269865	0.0503895	0.155089	0.307087	0.136881	0.107014	0.291732	0.130037	0.101663	0.133352	0.0503695	0.00825529	0.0530206	0.0530206	0.0916931	0.0854587	0.0530206	0.435727	0.138952	0.0468102
0.0033576	0.00366698	0.00595874	0.00256814	0.00192789	0.000423906	0.00771155	0.00169563	0.0178159	0.0364418	0.0635265	0.051483	0.0963941	0.06687	0.0541926	0.0637429	0.101467	0.0302837	0.0045816	0.0372849	0.263352	0.053722	0.144498	0.296711	0.140009	0.112813	0.281875	0.133008	0.107172	0.131776	0.0628856	0.00813414	0.0661953	0.0661953	0.106308	0.100616	0.0661953	0.404532	0.130949	0.0453034
0.00347706	0.00392192	0.00592027	0.00251202	0.0018995	0.000348083	0.00759799	0.00139233	0.0165172	0.0392804	0.063155	0.0490726	0.0690803	0.066479	0.0516554	0.0751763	0.0727161	0.0262484	0.00468325	0.0450581	0.258317	0.0563991	0.132269	0.288445	0.14243	0.116261	0.274023	0.135308	0.110448	0.12978	0.075996	0.00831462	0.0799958	0.0799958	0.121249	0.115856	0.0799958	0.359227	0.124142	0.0438609
0.00354406	0.00412967	0.00586994	0.00249337	0.00186675	0.000290313	0.00746699	0.00116125	0.0148829	0.0416008	0.0619433	0.0473004	0.0466397	0.0652035	0.0497899	0.0866336	0.0490944	0.0222833	0.00478782	0.0530025	0.254415	0.0583388	0.119534	0.282101	0.144473	0.117185	0.267996	0.137249	0.111325	0.127112	0.0893954	0.00850027	0.0941004	0.0941004	0.135955	0.13088	0.0941004	0.30374	0.118805	0.042343
0.00357234	0.00429479	0.00580997	0.00249989	0.00182838	0.000247778	0.0073135	0.000991113	0.013061	0.0431016	0.0600896	0.0462331	0.0291645	0.0632522	0.0486664	0.0971918	0.0306995	0.0184285	0.00482076	0.0608859	0.251561	0.0599456	0.107608	0.277247	0.14653	0.116171	0.263384	0.139203	0.110362	0.123596	0.102692	0.00855876	0.108097	0.108097	0.149761	0.145504	0.108097	0.242313	0.115025	0.0407556
0.00356136	0.0044407	0.00574545	0.00250429	0.00178366	0.000218117	0.00713462	0.000872466	0.0112586	0.0441963	0.057797	0.0453553	0.0165529	0.0608389	0.0477424	0.105531	0.0174241	0.0149736	0.00481409	0.0684629	0.249852	0.0616091	0.0973175	0.273224	0.14964	0.113921	0.259563	0.142158	0.108225	0.119209	0.115471	0.00854691	0.121549	0.121549	0.162076	0.15943	0.121549	0.180612	0.112525	0.0392029
0.00352262	0.0045992	0.00569145	0.00247751	0.00173413	0.000200962	0.00693653	0.000803847	0.00967285	0.0455705	0.0550463	0.0440866	0.00849772	0.0579435	0.046407	0.110047	0.00894497	0.0118635	0.00482263	0.0754992	0.249284	0.0635661	0.0886386	0.269524	0.153803	0.110513	0.256048	0.146113	0.104987	0.114144	0.127339	0.00856208	0.134041	0.134041	0.172438	0.172238	0.134041	0.125544	0.110809	0.0377798
0.00347803	0.00480673	0.00566239	0.0024062	0.00168494	0.000196443	0.00673975	0.000785773	0.00847924	0.0473162	0.0518578	0.0423496	0.00505716	0.0545871	0.0445786	0.109707	0.00532333	0.00881284	0.00490062	0.081858	0.249655	0.0656899	0.0834211	0.265923	0.158014	0.105838	0.252627	0.150114	0.100546	0.108701	0.138064	0.00870053	0.14533	0.14533	0.18058	0.18341	0.14533	0.0821057	0.109617	0.0365821
0.00342214	0.00508585	0.00566039	0.00229834	0.00164324	0.000206088	0.00657295	0.00082435	0.00778839	0.0490477	0.0483867	0.0403485	0.00628247	0.0509334	0.0424721	0.104469	0.00661312	0.0063321	0.0049782	0.0874195	0.250538	0.0679442	0.0842194	0.262293	0.16128	0.100058	0.249178	0.153216	0.0950546	0.103165	0.147444	0.00883826	0.155204	0.155204	0.186285	0.192428	0.155204	0.0519302	0.108704	0.0357338
0.00334416	0.00542839	0.00568002	0.00217438	0.00161474	0.000231093	0.00645894	0.000924372	0.00776067	0.05035	0.0450109	0.0381147	0.0114026	0.0473799	0.0401207	0.0949169	0.0120027	0.00505716	0.00491236	0.0920788	0.251535	0.0704766	0.0929203	0.258449	0.163177	0.0941227	0.245527	0.155019	0.0894166	0.0977139	0.155302	0.00872138	0.163476	0.163476	0.189425	0.199043	0.163476	0.0349538	0.10784	0.0353439
0.00325571	0.00577546	0.00571755	0.00205684	0.00160274	0.000269393	0.00641096	0.00107757	0.00863006	0.0508436	0.042075	0.0355029	0.0186402	0.0442894	0.0373714	0.0820197	0.0196212	0.00528299	0.00465572	0.095746	0.252611	0.0732832	0.110889	0.25432	0.163531	0.0890999	0.241604	0.155354	0.0846449	0.0926232	0.161488	0.00826574	0.169987	0.169987	0.190153	0.203083	0.169987	0.0284642	0.1069	0.0354141
0.00313604	0.00608456	0.00576832	0.00195959	0.00160393	0.000315719	0.00641572	0.00126288	0.0105896	0.0507082	0.0398271	0.0324321	0.0263777	0.0419233	0.034139	0.0671866	0.027766	0.00729828	0.00416565	0.0984021	0.253742	0.0761668	0.137623	0.250002	0.162356	0.0857115	0.237502	0.154238	0.081426	0.0882017	0.165967	0.00739568	0.174703	0.174703	0.188798	0.204434	0.174703	0.0293071	0.105931	0.0358397
0.00295854	0.00637582	0.00582847	0.00189305	0.00161231	0.000365616	0.00644924	0.00146246	0.0136573	0.0501837	0.038214	0.0288716	0.0339064	0.0402253	0.0303912	0.0519793	0.035691	0.0108576	0.00346186	0.100107	0.254965	0.0789501	0.16976	0.245772	0.159287	0.0838986	0.233484	0.151323	0.0797037	0.0846992	0.168843	0.00614617	0.17773	0.17773	0.185886	0.203175	0.17773	0.0339801	0.104979	0.0365383
0.00273442	0.00666488	0.00589269	0.00185886	0.00162376	0.000416551	0.00649503	0.00166621	0.0178604	0.0493941	0.0373023	0.0249144	0.0398459	0.0392656	0.0262257	0.0377147	0.041943	0.015476	0.00265144	0.100995	0.256364	0.0815307	0.203792	0.24208	0.153264	0.0833829	0.229976	0.145601	0.0792137	0.0821826	0.170341	0.00470735	0.179306	0.179306	0.18204	0.199658	0.179306	0.0419154	0.10411	0.0375171
0.00248481	0.00694526	0.00596011	0.00184787	0.00163543	0.000465689	0.00654173	0.00186276	0.0232312	0.0482101	0.0373825	0.0210214	0.0433734	0.03935	0.0221278	0.0255078	0.0456562	0.0207589	0.00189884	0.101225	0.258038	0.0837457	0.235894	0.239316	0.144387	0.0837727	0.22735	0.137168	0.0795841	0.0806455	0.170728	0.00337118	0.179714	0.179714	0.17782	0.194279	0.179714	0.0531086	0.103342	0.0386932
0.00223216	0.0071756	0.00603007	0.00185254	0.00164397	0.000509789	0.00657588	0.00203916	0.0297452	0.0465202	0.0387991	0.017491	0.0445949	0.0408412	0.0184116	0.016177	0.046942	0.0263384	0.00139079	0.100991	0.259868	0.0855563	0.261428	0.237565	0.133474	0.0846947	0.225686	0.1268	0.08046	0.0801134	0.170333	0.00246921	0.179298	0.179298	0.173773	0.187496	0.179298	0.0664005	0.102767	0.03991
0.00199389	0.0073292	0.00610247	0.00185853	0.00164777	0.000546976	0.00659106	0.00218791	0.0372091	0.0441561	0.0417096	0.0141727	0.0437684	0.0439048	0.0149187	0.00976528	0.046072	0.0321247	0.00130312	0.100499	0.261521	0.0868156	0.277596	0.2367	0.121282	0.085723	0.224865	0.115218	0.0814369	0.0804746	0.169504	0.00231355	0.178425	0.178425	0.170353	0.180038	0.178425	0.0801756	0.102559	0.0409678
0.00175909	0.00739753	0.00618031	0.00185079	0.00164721	0.0005776	0.00658884	0.0023104	0.0453505	0.041142	0.0461519	0.0108137	0.0416943	0.048581	0.0113829	0.00618932	0.0438887	0.0381379	0.00158325	0.0999563	0.26252	0.0872371	0.284024	0.236657	0.108631	0.0862052	0.224824	0.1032	0.081895	0.0813712	0.168589	0.00281089	0.177462	0.177462	0.167643	0.172733	0.177462	0.093639	0.102889	0.0416746
0.00152969	0.00736337	0.00626601	0.00182328	0.00164378	0.000603379	0.0065751	0.00241352	0.0538623	0.0377674	0.0519019	0.0073328	0.0388266	0.0546336	0.00771874	0.00532333	0.0408701	0.0442365	0.00202208	0.0995562	0.262316	0.0864739	0.281971	0.237449	0.0962254	0.0848969	0.225577	0.0914141	0.0806521	0.0823671	0.167914	0.00358999	0.176752	0.176752	0.165703	0.166425	0.176752	0.106811	0.103799	0.0419814
0.00130192	0.00721926	0.00635692	0.0017785	0.0016377	0.000626179	0.00655081	0.00250472	0.0622653	0.034619	0.0584993	0.00402106	0.0358737	0.0615782	0.0042327	0.00685912	0.0377618	0.0498546	0.00257262	0.0995375	0.260536	0.0844309	0.274739	0.239025	0.0843159	0.0805838	0.227073	0.0801001	0.0765546	0.0833561	0.167883	0.00456742	0.176718	0.176718	0.164921	0.161724	0.176718	0.119194	0.105242	0.0420234
0.00108456	0.00698165	0.00643911	0.00171902	0.00162824	0.000647429	0.00651297	0.00258971	0.0698652	0.0320289	0.0654683	0.00156066	0.0337876	0.0689141	0.0016428	0.0101918	0.0355659	0.0544816	0.00329866	0.100068	0.256887	0.0810444	0.266392	0.241329	0.0740158	0.0733899	0.229262	0.0703151	0.0697204	0.0843452	0.168777	0.00585643	0.17766	0.17766	0.16545	0.158745	0.17766	0.129694	0.107186	0.0419049
0.00090478	0.00667068	0.00649271	0.00164554	0.00161539	0.000668197	0.00646158	0.00267279	0.0758396	0.0298268	0.0724077	0.000940771	0.0327665	0.0762186	0.000990285	0.0143997	0.0344911	0.0581135	0.00428294	0.101133	0.251332	0.0762501	0.2596	0.244225	0.066593	0.0642529	0.232013	0.0632633	0.0610402	0.0852397	0.170573	0.00760391	0.179551	0.179551	0.167238	0.157395	0.179551	0.136599	0.109496	0.0416505
0.000808363	0.00631715	0.00650116	0.00155914	0.00160025	0.000688759	0.00640099	0.00275503	0.0793343	0.027886	0.0790266	0.00334788	0.03262	0.0831859	0.00352408	0.0189244	0.0343369	0.0603672	0.00583741	0.102736	0.244006	0.0699446	0.255841	0.247486	0.0625483	0.0549672	0.235112	0.0594209	0.0522188	0.0858809	0.173277	0.0103637	0.182397	0.182397	0.170455	0.157796	0.182397	0.138849	0.111926	0.0413259
0.000826537	0.00596278	0.0064564	0.00146901	0.0015829	0.000707974	0.00633159	0.0028319	0.0797301	0.0261767	0.0852785	0.0101469	0.033434	0.0897668	0.0106809	0.023533	0.0351937	0.0605613	0.00840975	0.105014	0.235256	0.0620536	0.254774	0.250807	0.0614584	0.0475854	0.238267	0.0583854	0.0452062	0.0862598	0.17712	0.0149306	0.186442	0.186442	0.175068	0.159827	0.186442	0.13744	0.11428	0.0409565
0.00098902	0.00566028	0.00636158	0.00139446	0.00156233	0.000723156	0.00624932	0.00289262	0.0767515	0.0245821	0.0912701	0.0225365	0.035358	0.0960738	0.0237226	0.0281762	0.0372189	0.058584	0.012428	0.107992	0.225597	0.0526892	0.25601	0.254037	0.062955	0.0435549	0.241336	0.0598072	0.0413771	0.0864892	0.182141	0.0220645	0.191728	0.191728	0.180527	0.163102	0.191728	0.134129	0.116425	0.0406173
0.00131865	0.00547708	0.00623139	0.00134892	0.00153669	0.000731159	0.00614678	0.00292464	0.0705979	0.0230044	0.0970228	0.0411776	0.0382941	0.102129	0.0433448	0.0328809	0.0403095	0.0549083	0.0181444	0.11148	0.215757	0.0423464	0.259941	0.257171	0.0676261	0.0438208	0.244312	0.0642448	0.0416298	0.0866966	0.188026	0.0322135	0.197922	0.197922	0.186328	0.167531	0.197922	0.130318	0.118288	0.0404976
0.00180071	0.00547434	0.00609201	0.00134535	0.00150831	0.000729838	0.00603323	0.00291935	0.0619337	0.021705	0.102463	0.0661997	0.0419707	0.107855	0.0696839	0.0376627	0.0441797	0.0504903	0.0255088	0.115264	0.206479	0.031742	0.265384	0.260236	0.0764975	0.0488135	0.247224	0.0726726	0.0463728	0.0870651	0.194407	0.0452881	0.204638	0.204638	0.192185	0.173153	0.204638	0.126461	0.119845	0.0406741
0.00239514	0.00568415	0.00597427	0.0013923	0.00148218	0.00072006	0.00592874	0.00288024	0.0517595	0.0208762	0.107414	0.0968338	0.046446	0.113067	0.10193	0.042378	0.0488905	0.0459849	0.0342803	0.119164	0.198558	0.0217079	0.271591	0.26329	0.0893237	0.0581127	0.250126	0.0848575	0.055207	0.0878103	0.200985	0.0608611	0.211563	0.211563	0.197497	0.179512	0.211563	0.12239	0.121043	0.0410906
0.00306874	0.00609629	0.00589397	0.00148248	0.00146269	0.000704014	0.00585077	0.00281605	0.0413037	0.0206733	0.111745	0.131201	0.0514774	0.117626	0.138106	0.0468478	0.0541867	0.0419228	0.0441204	0.122915	0.192837	0.013151	0.277781	0.266443	0.105075	0.0715162	0.253121	0.0998213	0.0679404	0.0891011	0.207312	0.0783312	0.218223	0.218223	0.201513	0.185821	0.218223	0.118498	0.121831	0.0416817
0.00381051	0.00665248	0.00585633	0.0016019	0.00145336	0.000684978	0.00581346	0.00273991	0.031872	0.0215398	0.115601	0.166963	0.0566058	0.121685	0.17575	0.0507317	0.059585	0.0389193	0.0544725	0.126154	0.190098	0.00692609	0.281782	0.269774	0.123184	0.0888728	0.256286	0.117025	0.0844292	0.090975	0.212774	0.0967102	0.223973	0.223973	0.204013	0.191641	0.223973	0.114948	0.122342	0.0423946
0.00460676	0.00723975	0.00585998	0.001734	0.00145733	0.00066633	0.00582931	0.00266532	0.0244284	0.0235891	0.119428	0.201644	0.0611428	0.125714	0.212257	0.0534058	0.0643608	0.0372556	0.0643795	0.128608	0.191017	0.00372633	0.282847	0.273207	0.14271	0.109442	0.259546	0.135574	0.10397	0.0932991	0.216914	0.114299	0.228331	0.228331	0.204917	0.196613	0.228331	0.111774	0.122827	0.0431896
0.00541829	0.00774708	0.00589355	0.00186197	0.00147527	0.000651369	0.00590108	0.00260548	0.0193358	0.0267028	0.123794	0.232432	0.0647156	0.13031	0.244666	0.0543248	0.0681217	0.0371966	0.0729269	0.130184	0.196067	0.00375808	0.281443	0.276714	0.161961	0.132077	0.262879	0.153863	0.125473	0.0958768	0.219572	0.129474	0.231128	0.231128	0.203902	0.200101	0.231128	0.109575	0.123511	0.0440077
0.00620305	0.00811469	0.00593301	0.00197585	0.00150308	0.000643458	0.00601234	0.00257383	0.0161641	0.0303241	0.129028	0.256604	0.0673533	0.135819	0.27011	0.0534123	0.0708982	0.0388583	0.0793949	0.130777	0.205242	0.00671929	0.278985	0.280346	0.179479	0.155558	0.266328	0.170505	0.14778	0.098448	0.220573	0.140957	0.232182	0.232182	0.200871	0.201707	0.232182	0.10817	0.124643	0.0448368
0.0068939	0.00833325	0.00596106	0.00206892	0.00153476	0.000644128	0.00613904	0.00257651	0.0137503	0.0339183	0.135147	0.271693	0.0682104	0.14226	0.285992	0.0510134	0.0718005	0.0420922	0.0831531	0.130214	0.218362	0.0123601	0.278337	0.284125	0.194072	0.178528	0.269919	0.184368	0.169601	0.100687	0.219622	0.14763	0.231181	0.231181	0.196072	0.201487	0.231181	0.106201	0.126457	0.045634
0.00741303	0.00841186	0.00596873	0.00213573	0.00156767	0.000654379	0.00627068	0.00261752	0.0116841	0.0372639	0.141939	0.27606	0.0665435	0.14941	0.290589	0.047774	0.0700458	0.0468242	0.083831	0.128467	0.235238	0.0202752	0.283242	0.288088	0.204582	0.199465	0.273684	0.194353	0.189491	0.102419	0.216676	0.148833	0.22808	0.22808	0.189619	0.199384	0.22808	0.102712	0.12904	0.0463109
0.00772331	0.00835778	0.00595678	0.00217805	0.00160126	0.00067382	0.00640505	0.00269528	0.0101476	0.0403876	0.148865	0.269414	0.0622635	0.1567	0.283594	0.0445162	0.0655405	0.0525622	0.0815455	0.12571	0.255581	0.0299543	0.295994	0.292273	0.209222	0.216861	0.27766	0.198761	0.206018	0.103669	0.212025	0.144775	0.223184	0.223184	0.181716	0.195148	0.223184	0.0973115	0.132516	0.0468205
0.00780519	0.00819738	0.00592761	0.00219893	0.00163674	0.000699672	0.00654696	0.00279869	0.00925329	0.0434426	0.155111	0.253086	0.0559561	0.163274	0.266406	0.0417745	0.0589012	0.0587112	0.0769104	0.122105	0.278991	0.0407922	0.315529	0.296679	0.207101	0.229675	0.281846	0.196746	0.218192	0.104548	0.205946	0.136546	0.216785	0.216785	0.173082	0.188872	0.216785	0.0912743	0.136754	0.0471638
0.00768216	0.00797671	0.00588832	0.00219839	0.00167441	0.00072841	0.00669765	0.00291364	0.00895832	0.046225	0.159602	0.230229	0.0484268	0.168003	0.242347	0.0396113	0.0509756	0.0647339	0.0708479	0.117777	0.304962	0.052102	0.336767	0.301377	0.199101	0.237104	0.286308	0.189145	0.225249	0.105195	0.198645	0.125783	0.2091	0.2091	0.164383	0.180898	0.2091	0.0863791	0.141312	0.0474039
0.00740242	0.00774285	0.00584533	0.00218675	0.00171293	0.000758215	0.00685172	0.00303286	0.00916817	0.0480229	0.161426	0.205383	0.0409722	0.169922	0.216192	0.037881	0.0431286	0.0700174	0.0644518	0.112974	0.33272	0.0631195	0.35292	0.306365	0.186826	0.238989	0.291046	0.177485	0.22704	0.105626	0.190545	0.114427	0.200574	0.200574	0.155979	0.171368	0.200574	0.0832614	0.1456	0.0476598
0.00699415	0.00754384	0.0057989	0.00217848	0.00175153	0.000787202	0.00700614	0.00314881	0.00979091	0.0484337	0.160343	0.1835	0.0351265	0.168782	0.193158	0.0367202	0.0369752	0.0739305	0.0588279	0.108063	0.361294	0.073165	0.361729	0.311546	0.171339	0.235086	0.295969	0.162772	0.223332	0.105764	0.182263	0.104443	0.191855	0.191855	0.148411	0.160452	0.191855	0.0815343	0.149345	0.0480236
0.00647336	0.00741418	0.00575116	0.00218192	0.00179023	0.000811954	0.00716094	0.00324782	0.0106263	0.0477209	0.156591	0.169029	0.0309476	0.164833	0.177925	0.0363248	0.0325764	0.0759838	0.0547073	0.103337	0.389467	0.0820011	0.364907	0.31676	0.154243	0.225646	0.300922	0.146531	0.214364	0.105517	0.174291	0.0971271	0.183464	0.183464	0.142171	0.148745	0.183464	0.0806201	0.152458	0.0485246
0.00587789	0.00735004	0.0057082	0.0022028	0.00182791	0.000828735	0.00731164	0.00331494	0.0114473	0.0461923	0.150686	0.164337	0.0280233	0.158617	0.172987	0.0368973	0.0294982	0.0761137	0.0523186	0.0989686	0.416122	0.0893723	0.365559	0.321872	0.137248	0.21169	0.305778	0.130385	0.201106	0.10465	0.166923	0.0928862	0.175708	0.175708	0.137082	0.136857	0.175708	0.0809213	0.154937	0.0492413
0.00525253	0.00727579	0.00567384	0.00224027	0.00186234	0.000834374	0.00744937	0.0033375	0.0121883	0.0438366	0.143498	0.168591	0.0257919	0.151051	0.177464	0.0385016	0.0271494	0.0747847	0.0518829	0.095148	0.440182	0.0950736	0.36678	0.326657	0.12181	0.195276	0.310324	0.115719	0.185512	0.103028	0.160479	0.0921127	0.168925	0.168925	0.132742	0.125089	0.168925	0.0827371	0.156677	0.0503368
0.00464201	0.0071162	0.00565151	0.00229003	0.00189026	0.000825971	0.00756103	0.00330388	0.0128447	0.0404215	0.135704	0.1761	0.0241684	0.142846	0.185368	0.0407216	0.0254404	0.0729964	0.0537657	0.0920083	0.460504	0.0991628	0.371873	0.330852	0.108738	0.17962	0.314309	0.103301	0.170639	0.100784	0.155183	0.0954554	0.163351	0.163351	0.129013	0.113856	0.163351	0.0861143	0.157578	0.0519268
0.00406694	0.00686669	0.00564582	0.00233975	0.00190897	0.000801975	0.0076359	0.0032079	0.0133565	0.0362741	0.127632	0.180881	0.023552	0.13435	0.190401	0.0430317	0.0247916	0.0717353	0.0579411	0.0894265	0.475904	0.10186	0.383453	0.334205	0.100226	0.168361	0.317494	0.0952148	0.159943	0.098182	0.150829	0.102868	0.158767	0.158767	0.125529	0.103811	0.158767	0.091519	0.15763	0.0539794
0.00353102	0.00654055	0.00566171	0.00237983	0.0019157	0.000763141	0.00766279	0.00305256	0.0136778	0.03196	0.119738	0.180433	0.0244349	0.12604	0.189929	0.0453226	0.025721	0.0715962	0.0637686	0.0871052	0.485229	0.103394	0.401961	0.336676	0.0989798	0.164558	0.319842	0.0940308	0.15633	0.0955	0.146914	0.113214	0.154646	0.154646	0.121679	0.0952245	0.154646	0.0987956	0.156722	0.056348
0.00304217	0.00610288	0.00570176	0.00241002	0.00190927	0.000712756	0.0076371	0.00285102	0.0137758	0.0279602	0.112265	0.174329	0.0272981	0.118174	0.183504	0.0478498	0.0287348	0.0729844	0.0704488	0.0848485	0.487346	0.104003	0.425377	0.338501	0.106616	0.170357	0.321576	0.101285	0.161839	0.0930788	0.143108	0.125074	0.15064	0.15064	0.117337	0.0879217	0.15064	0.106893	0.154623	0.058872
0.00261303	0.00552021	0.0057624	0.0024354	0.00188789	0.000654675	0.00755156	0.0026187	0.0136682	0.024667	0.105577	0.16337	0.0323422	0.111133	0.171969	0.0508862	0.0340444	0.07552	0.0773343	0.0825854	0.481388	0.103994	0.449008	0.339873	0.122157	0.185387	0.322879	0.11605	0.176118	0.091329	0.139291	0.137299	0.146622	0.146622	0.112788	0.0819166	0.146622	0.114462	0.151194	0.0614701
0.00224783	0.00482026	0.00583528	0.00246174	0.00185095	0.000594009	0.0074038	0.00237604	0.0133606	0.0223889	0.0999287	0.149735	0.0393648	0.105188	0.157616	0.0543647	0.0414367	0.078145	0.0837799	0.0801804	0.467197	0.104056	0.466811	0.340924	0.142143	0.207398	0.323878	0.135035	0.197029	0.0904444	0.135234	0.148742	0.142352	0.142352	0.108164	0.0772383	0.142352	0.120038	0.14645	0.0640748
0.00194007	0.00406498	0.00591309	0.00249347	0.00180063	0.000535469	0.00720253	0.00214188	0.0129374	0.0212199	0.0957636	0.136116	0.0476703	0.100804	0.14328	0.057735	0.0501792	0.0797025	0.0890789	0.0774843	0.445444	0.104669	0.473461	0.341718	0.162693	0.232964	0.324632	0.154559	0.221316	0.0902842	0.130687	0.15815	0.137565	0.137565	0.103686	0.0734839	0.137565	0.122537	0.140783	0.06663
0.00168651	0.00331085	0.00598554	0.00252861	0.00174039	0.000483555	0.00696158	0.00193422	0.0125356	0.0213818	0.0930567	0.124678	0.0557978	0.0979545	0.13124	0.0602809	0.0587345	0.0792861	0.09245	0.0745976	0.417685	0.106051	0.468053	0.342082	0.181052	0.258186	0.324978	0.171999	0.245277	0.09047	0.125818	0.164135	0.13244	0.13244	0.0997421	0.0703057	0.13244	0.121506	0.134756	0.0690212
0.00149596	0.00261535	0.00604398	0.00255793	0.00167724	0.00044112	0.00670898	0.00176448	0.0123122	0.0227176	0.0911779	0.115996	0.0618796	0.0959767	0.122101	0.061751	0.0651364	0.0767435	0.0936147	0.0717463	0.386273	0.10866	0.452745	0.34148	0.195185	0.280019	0.324406	0.185425	0.266018	0.0907768	0.121009	0.166203	0.127378	0.127378	0.0964682	0.0679292	0.127378	0.116875	0.128832	0.0710983
0.00138082	0.00204769	0.00608708	0.00256737	0.0016181	0.000408599	0.0064724	0.00163439	0.0123671	0.0250945	0.0897752	0.109702	0.0651219	0.0945002	0.115476	0.0621655	0.0685493	0.0726158	0.0925615	0.0690406	0.354053	0.112903	0.431885	0.339249	0.205224	0.295538	0.322286	0.194963	0.280761	0.0912493	0.116446	0.164333	0.122574	0.122574	0.0938055	0.0665534	0.122574	0.109557	0.123384	0.0726626
0.00133515	0.00165496	0.00611451	0.00254316	0.00156691	0.000384626	0.00626765	0.0015385	0.0127271	0.02842	0.089243	0.105124	0.0652707	0.09394	0.110657	0.0615495	0.068706	0.0676175	0.0895924	0.0664784	0.324183	0.118997	0.410201	0.335096	0.212674	0.303199	0.318342	0.202041	0.288039	0.0919646	0.112124	0.159062	0.118025	0.118025	0.0919486	0.0660771	0.118025	0.100579	0.118811	0.0734863
0.0013228	0.00145691	0.00612463	0.00248444	0.00152369	0.000368765	0.00609476	0.00147506	0.0133634	0.0324533	0.089886	0.102039	0.0625154	0.0946169	0.107409	0.0597611	0.0658057	0.0625252	0.085402	0.0641427	0.299582	0.127268	0.392054	0.329347	0.217623	0.302682	0.312879	0.206742	0.287548	0.0928726	0.108185	0.151622	0.113879	0.113879	0.0909549	0.0665543	0.113879	0.0910787	0.115476	0.0732716
0.00129986	0.00145731	0.00611713	0.00239829	0.00148334	0.000361131	0.00593335	0.00144452	0.0141428	0.0371055	0.091538	0.100393	0.0576173	0.0963558	0.105677	0.0567376	0.0606498	0.0580769	0.0808912	0.0621048	0.28244	0.137405	0.378651	0.322487	0.219188	0.294609	0.306363	0.208228	0.279879	0.0936932	0.104748	0.143614	0.110261	0.110261	0.0904447	0.068177	0.110261	0.0821941	0.113577	0.071804
0.00125418	0.00163527	0.00609657	0.00229255	0.00143906	0.000361665	0.00575625	0.00144666	0.0149347	0.042226	0.0934816	0.0992048	0.0517125	0.0984017	0.104426	0.0524714	0.0544342	0.0541239	0.0770225	0.060246	0.273418	0.148546	0.368324	0.314826	0.217231	0.280721	0.299084	0.206369	0.266685	0.0940047	0.101612	0.136745	0.10696	0.10696	0.0903337	0.0707868	0.10696	0.0735208	0.113031	0.0691649
0.001172	0.00196502	0.00607069	0.00217776	0.00138813	0.00036966	0.00555251	0.00147864	0.0156104	0.0475984	0.0948749	0.097651	0.0464691	0.0998684	0.102791	0.0473984	0.0489148	0.0504647	0.0744725	0.0584251	0.271123	0.159586	0.360306	0.306512	0.21333	0.263939	0.291187	0.202663	0.250742	0.093589	0.0985413	0.132218	0.103728	0.103728	0.0908837	0.073932	0.103728	0.0642434	0.113524	0.0656448
0.00104551	0.00240354	0.00604782	0.00206377	0.00132983	0.000383119	0.00531933	0.00153248	0.0160909	0.0531043	0.0953638	0.0960278	0.0439022	0.100383	0.101082	0.0420313	0.0462128	0.0471609	0.0731129	0.0566951	0.27221	0.169199	0.356716	0.297872	0.20955	0.247518	0.282979	0.199073	0.235142	0.0925023	0.0956234	0.129804	0.100656	0.100656	0.0920578	0.077396	0.100656	0.0548318	0.114749	0.0616273
0.000894256	0.00290277	0.0060359	0.00196432	0.00126312	0.000397417	0.00505248	0.00158967	0.0162712	0.0583434	0.0951528	0.0949509	0.0452822	0.100161	0.0999483	0.0368198	0.0476655	0.0446071	0.0721995	0.0551695	0.273961	0.176079	0.359509	0.289167	0.20772	0.234122	0.274708	0.197334	0.222416	0.0909016	0.0930502	0.128183	0.0979476	0.0979476	0.0937124	0.0811599	0.0979476	0.04624	0.116317	0.0574783
0.000743448	0.00343261	0.00604358	0.00189053	0.00118963	0.000408715	0.00475851	0.00163486	0.016078	0.0627644	0.0947674	0.0946851	0.0506698	0.0997551	0.0996685	0.0322835	0.0533367	0.0431325	0.071479	0.0538161	0.275099	0.179814	0.367561	0.280786	0.207927	0.22514	0.266746	0.197531	0.213883	0.0888413	0.0907675	0.126904	0.0955448	0.0955448	0.0959879	0.0850237	0.0955448	0.0390969	0.117879	0.0534879
0.000615338	0.00397144	0.00607797	0.00184649	0.00111167	0.00041669	0.00444667	0.00166676	0.0155631	0.0657959	0.0947248	0.0950484	0.0595006	0.0997104	0.100051	0.0285085	0.0626323	0.0431371	0.0705535	0.0525779	0.274923	0.180456	0.37785	0.273447	0.208933	0.220205	0.259774	0.198486	0.209195	0.0863914	0.0886792	0.12526	0.0933465	0.0933465	0.0988948	0.0888108	0.0933465	0.0336583	0.119337	0.049926
0.000516123	0.00448124	0.00613381	0.00182905	0.00103014	0.000421396	0.00412057	0.00168558	0.0147758	0.0670707	0.0955677	0.0956436	0.0710342	0.100598	0.100678	0.0254104	0.0747728	0.0445322	0.0688442	0.0515149	0.273156	0.178583	0.388146	0.267831	0.208143	0.217567	0.254439	0.197736	0.206689	0.0838606	0.0868863	0.122226	0.0914593	0.0914593	0.102119	0.0926575	0.0914593	0.031211	0.1208	0.0470214
0.000436128	0.00492311	0.00619633	0.00183729	0.000948219	0.000423045	0.00379288	0.00169218	0.0137983	0.0663099	0.0979514	0.0956564	0.0851808	0.103107	0.100691	0.0229984	0.089664	0.0469665	0.0661714	0.0506669	0.26966	0.174704	0.399032	0.264525	0.204356	0.214515	0.251298	0.194138	0.203789	0.0815595	0.085456	0.11748	0.0899537	0.0899537	0.10549	0.0965575	0.0899537	0.0332014	0.12239	0.0450026
0.000368621	0.0052714	0.00626104	0.00187288	0.000871811	0.000421626	0.00348724	0.0016865	0.0127546	0.0633546	0.102426	0.094589	0.101478	0.107816	0.0995674	0.0215553	0.106819	0.050075	0.0629291	0.0499317	0.264601	0.169548	0.411669	0.263719	0.198034	0.209551	0.250533	0.188132	0.199074	0.0796445	0.0842161	0.111724	0.0886486	0.0886486	0.109046	0.100237	0.0886486	0.0408678	0.124047	0.0439431
0.000332708	0.00552238	0.00633367	0.00193541	0.000806759	0.000417106	0.00322704	0.00166842	0.0117951	0.05851	0.109182	0.0930486	0.118795	0.114928	0.0979458	0.0214878	0.125047	0.0532612	0.059801	0.0492149	0.25821	0.163947	0.427469	0.265192	0.191077	0.202171	0.251933	0.181523	0.192062	0.0781286	0.0830071	0.10617	0.0873759	0.0873759	0.112516	0.103561	0.0873759	0.0556572	0.125704	0.0438017
0.000353893	0.00567517	0.00641492	0.00202501	0.000757338	0.000409044	0.00302935	0.00163617	0.010999	0.0525823	0.117706	0.0921671	0.135478	0.123901	0.097018	0.023186	0.142609	0.0555504	0.0573058	0.0485816	0.250922	0.158443	0.448695	0.268425	0.184011	0.19224	0.255004	0.174811	0.182628	0.0770513	0.0819389	0.10174	0.0862515	0.0862515	0.115472	0.10662	0.0862515	0.0781604	0.12737	0.0443689
0.00044366	0.00573028	0.00649625	0.00213756	0.000726678	0.000398138	0.00290671	0.00159255	0.0103776	0.046534	0.126699	0.0929828	0.149579	0.133368	0.0978766	0.0268388	0.157452	0.0560767	0.0558889	0.0480986	0.243366	0.153722	0.478646	0.272694	0.175027	0.180184	0.259059	0.166276	0.171175	0.0764834	0.0811244	0.0992249	0.0853941	0.0853941	0.11783	0.109271	0.0853941	0.10819	0.128991	0.0453723
0.000587036	0.00568946	0.00656395	0.00226382	0.000716304	0.00038572	0.00286522	0.00154288	0.00992134	0.0412344	0.134533	0.0959622	0.159012	0.141614	0.101013	0.0320907	0.167381	0.0547742	0.0559021	0.0476852	0.236264	0.150433	0.517064	0.277481	0.16282	0.167112	0.263607	0.154679	0.158756	0.0765082	0.0804271	0.0992482	0.0846601	0.0846601	0.119393	0.111228	0.0846601	0.144496	0.130603	0.0467413
0.000734854	0.00555461	0.00660598	0.00239098	0.000726662	0.000373407	0.00290665	0.00149363	0.00969679	0.0371552	0.139772	0.100492	0.162528	0.147129	0.105781	0.0382625	0.171082	0.0521275	0.0577208	0.0472621	0.230296	0.148913	0.561481	0.282362	0.147468	0.154298	0.268244	0.140094	0.146583	0.0771365	0.0797134	0.102477	0.0839089	0.0839089	0.119779	0.112426	0.0839089	0.185597	0.132222	0.0484257
0.000867665	0.00533907	0.00661131	0.00251259	0.000757242	0.000362006	0.00302897	0.00144802	0.00986159	0.0343027	0.14138	0.105435	0.159627	0.148821	0.110985	0.0449495	0.168029	0.0485657	0.0613998	0.0468647	0.225844	0.149223	0.608986	0.286964	0.12958	0.14269	0.272616	0.123101	0.135555	0.0784215	0.0790431	0.109009	0.0832033	0.0832033	0.118849	0.11283	0.0832033	0.229281	0.133892	0.0503762
0.00100322	0.0050694	0.00657621	0.00262901	0.000806541	0.000354518	0.00322616	0.00141807	0.0105117	0.0322699	0.138979	0.110471	0.15055	0.146294	0.116285	0.0519848	0.158474	0.0444824	0.0668374	0.0464755	0.222921	0.151529	0.653862	0.29095	0.111203	0.133471	0.276403	0.105643	0.126798	0.0804381	0.0783867	0.118663	0.0825123	0.0825123	0.116597	0.112157	0.0825123	0.27227	0.135789	0.0526771
0.00116958	0.00477644	0.00650092	0.00274145	0.000871294	0.000354379	0.00348518	0.00141751	0.0116017	0.0303015	0.132928	0.11573	0.136757	0.139924	0.121821	0.0592382	0.143954	0.0402366	0.0738912	0.0459716	0.22138	0.156226	0.686654	0.293965	0.0948401	0.127605	0.279267	0.0900981	0.121225	0.0832363	0.0775368	0.131186	0.0816177	0.0816177	0.11274	0.110218	0.0816177	0.311369	0.137994	0.0554275
0.00138831	0.00452129	0.0063853	0.00285017	0.000947268	0.000363434	0.00378907	0.00145374	0.0129466	0.0279457	0.124097	0.121229	0.12035	0.130629	0.12761	0.0663815	0.126684	0.0365745	0.0821119	0.0452839	0.221169	0.163352	0.701371	0.295693	0.0823396	0.126504	0.280909	0.0782226	0.120179	0.0868649	0.076377	0.145781	0.0803969	0.0803969	0.107112	0.107236	0.0803969	0.343199	0.140404	0.0585691
0.00165736	0.00434673	0.00622764	0.00295298	0.00103077	0.000381356	0.00412307	0.00152542	0.0142764	0.0253412	0.113589	0.127053	0.10335	0.119568	0.13374	0.0728589	0.10879	0.0345709	0.091242	0.0444778	0.222098	0.172397	0.695981	0.295975	0.0747183	0.131059	0.281177	0.0709824	0.124506	0.0911809	0.0750173	0.161991	0.0789656	0.0789656	0.0999605	0.103429	0.0789656	0.364522	0.143075	0.0619141
0.00197378	0.00426287	0.0060333	0.0030469	0.00111903	0.000406889	0.00447612	0.00162756	0.0153619	0.022787	0.102547	0.133086	0.0875411	0.107944	0.14009	0.0779759	0.0921485	0.0347272	0.101246	0.0435838	0.22377	0.181695	0.672169	0.294882	0.0727458	0.14113	0.280138	0.0691085	0.134074	0.0960402	0.0735095	0.179752	0.0773784	0.0773784	0.0914558	0.0988282	0.0773784	0.372941	0.146014	0.065308
0.00233991	0.00425057	0.0058155	0.00312228	0.00121011	0.000438405	0.00484044	0.00175362	0.0161152	0.0205135	0.09197	0.139487	0.0749334	0.0968105	0.146829	0.0814614	0.0788773	0.0365348	0.111982	0.0425427	0.225642	0.189957	0.63676	0.292576	0.0763176	0.155207	0.277947	0.0725017	0.147447	0.101347	0.0717536	0.198813	0.0755301	0.0755301	0.0815839	0.0936301	0.0755301	0.366965	0.149047	0.0686321
0.0027477	0.00426459	0.00559386	0.0031651	0.00130297	0.000474356	0.00521186	0.00189743	0.0166381	0.0186485	0.0826105	0.146292	0.0663455	0.0869584	0.153992	0.0829961	0.0698373	0.0391804	0.12299	0.0413542	0.227385	0.197228	0.601216	0.289371	0.0839622	0.170792	0.274902	0.0797641	0.162253	0.106864	0.069749	0.218357	0.07342	0.07342	0.0707339	0.0881838	0.07342	0.346292	0.151936	0.0717944
0.00317848	0.00425362	0.00539289	0.00317442	0.00139615	0.000514095	0.00558458	0.00205638	0.0170421	0.0171587	0.0751895	0.152571	0.0603936	0.0791468	0.160601	0.0822989	0.0635722	0.042099	0.133733	0.0401255	0.22893	0.203962	0.575349	0.285639	0.0940151	0.185993	0.271357	0.0893143	0.176693	0.112252	0.0676767	0.237429	0.0712386	0.0712386	0.0594647	0.0826079	0.0712386	0.312444	0.154524	0.0746615
0.00361096	0.00418923	0.00523537	0.00315474	0.00148741	0.000556907	0.00594966	0.00222763	0.0173222	0.0157582	0.0697329	0.156799	0.054975	0.073403	0.165051	0.0791761	0.0578684	0.0454987	0.143862	0.038913	0.230196	0.210884	0.56542	0.281888	0.104562	0.199249	0.267794	0.0993338	0.189287	0.117081	0.0656316	0.255411	0.0690859	0.0690859	0.0480906	0.0768481	0.0690859	0.269674	0.156655	0.0771533
0.0040396	0.00408829	0.00514553	0.00312011	0.00157285	0.0006008	0.00629141	0.0024032	0.0174296	0.0140319	0.0658065	0.158215	0.0493466	0.06927	0.166542	0.0737353	0.0519438	0.050355	0.153205	0.0376625	0.231137	0.218805	0.569973	0.27865	0.113629	0.209285	0.264717	0.107948	0.198821	0.120994	0.0635225	0.271999	0.0668658	0.0668658	0.0370059	0.0711706	0.0668658	0.222404	0.158137	0.0792701
0.00446825	0.00398838	0.00514005	0.0030905	0.00164855	0.000641207	0.00659421	0.00256483	0.0172841	0.0117239	0.0631032	0.156594	0.0438308	0.0664244	0.164836	0.0662537	0.0461377	0.0572204	0.162139	0.0363856	0.231904	0.228788	0.583052	0.276304	0.11947	0.215255	0.262488	0.113497	0.204492	0.123709	0.0613689	0.287861	0.0645988	0.0645988	0.0269005	0.065847	0.0645988	0.173515	0.158793	0.0809921
0.00489708	0.00391486	0.00522104	0.00308573	0.0017103	0.000673124	0.00684121	0.0026925	0.0168433	0.00884272	0.061673	0.151606	0.039243	0.064919	0.159585	0.0572151	0.0413084	0.0655269	0.171537	0.0351785	0.232741	0.242033	0.600988	0.274965	0.121274	0.216896	0.261217	0.11521	0.206051	0.125034	0.0593329	0.304546	0.0624557	0.0624557	0.0181463	0.0607608	0.0624557	0.127544	0.158574	0.082293
0.00530991	0.0038703	0.00538497	0.00311169	0.00175484	0.000691868	0.00701934	0.00276747	0.0162157	0.00590008	0.0611458	0.143035	0.0363593	0.064364	0.150563	0.0474324	0.0382729	0.0743693	0.182277	0.0340423	0.233803	0.259475	0.618212	0.274461	0.119155	0.215016	0.260738	0.113197	0.204265	0.12489	0.0574166	0.323613	0.0604385	0.0604385	0.0108666	0.0557638	0.0604385	0.0895674	0.15745	0.0832443
0.0056934	0.00385463	0.00562659	0.00315346	0.00177887	0.000695857	0.00711547	0.00278343	0.0154947	0.00366991	0.0605933	0.131325	0.0356356	0.0637825	0.138237	0.0380836	0.0375112	0.08243	0.194913	0.0328863	0.235292	0.28115	0.625664	0.27442	0.114132	0.211176	0.260699	0.108425	0.200618	0.123225	0.0554669	0.346047	0.0583862	0.0583862	0.00544467	0.0510005	0.0583862	0.062426	0.15546	0.0839897
[truncated: 518 more rows]

## Sheet: AMATORI TB
SIN 40 AMATORI TB 1	SIN 40 AMATORI TB 2	SIN 40 AMATORI TB 3	SIN 40 AMATORI TB 4	SIN 40 AMATORI TB 5	SIN 40 AMATORI TB 6	SIN 40 AMATORI TB 7	SIN 40 AMATORI TB 8	SIN 40 AMATORI TB 9	SIN 40 AMATORI TB 10	SIN 40 AMATORI TB 11	SIN 40 AMATORI TB 12	SIN 40 AMATORI TB 13	SIN 40 AMATORI TB 14	SIN 40 AMATORI TB 15	SIN 40 AMATORI TB 16	SIN 40 AMATORI TB 17	SIN 40 AMATORI TB 18	SIN 40 AMATORI TB 19	SIN 40 AMATORI TB 20	SIN 40 AMATORI TB 21	SIN 40 AMATORI TB 22	SIN 40 AMATORI TB 23	SIN 40 AMATORI TB 24	SIN 40 AMATORI TB 25	SIN 40 AMATORI TB 26	SIN 40 AMATORI TB 27	SIN 40 AMATORI TB 28	SIN 40 AMATORI TB 29	SIN 40 AMATORI TB 30	SIN 40 AMATORI TB 31	SIN 40 AMATORI TB 32	SIN 40 AMATORI TB 33	SIN 40 AMATORI TB 34	SIN 40 AMATORI TB 35	SIN 40 AMATORI TB 36	SIN 40 AMATORI TB 37	SIN 40 AMATORI TB 38	SIN 40 AMATORI TB 39	SIN 40 AMATORI TB 40
[truncated: 811 more rows]

[truncated: 4 more sheets: SEDENTARI BB, AMATORI BB, AGONISTI BB, Legend]
